# Supplementary material for: Establishing laboratory-specific reference intervals for TSH and fT4 by use of the indirect Hoffman method
Source: PLoS One. 2022 Jan 7;17(1):e0261715. doi: 10.1371/journal.pone.0261715 (PMC8741008; doi:10.1371/journal.pone.0261715)
Supplement: S1 Dataset — (XLSX) [file pone.0261715.s001.xlsx]

## Sheet: TSH 
Lp.	Badanie	Wartość	Jednostka	Płeć	Wiek [lata]
2567	TSH 3-cia generacja	0.001	uIU/ml	Kobieta	88
1740	TSH 3-cia generacja	0.001	uIU/ml	Kobieta	69
12459	TSH 3-cia generacja	0.001	uIU/ml	Kobieta	86
12460	TSH 3-cia generacja	0.001	uIU/ml	Kobieta	86
19082	TSH 3-cia generacja	0.001	uIU/ml	Kobieta	65
18324	TSH 3-cia generacja	0.001	uIU/ml	Kobieta	68
8805	TSH 3-cia generacja	0.001	uIU/ml	Kobieta	30
10431	TSH 3-cia generacja	0.001	uIU/ml	Kobieta	78
7624	TSH 3-cia generacja	0.001	uIU/ml	Kobieta	76
12471	TSH 3-cia generacja	0.001	uIU/ml	Kobieta	66
10196	TSH 3-cia generacja	0.001	uIU/ml	Kobieta	37
22790	TSH 3-cia generacja	0.001	uIU/ml	Mężczyzna	35
14322	TSH 3-cia generacja	0.001	uIU/ml	Kobieta	25
5713	TSH 3-cia generacja	0.001	uIU/ml	Kobieta	40
3788	TSH 3-cia generacja	0.002	uIU/ml	Kobieta	59
925	TSH 3-cia generacja	0.002	uIU/ml	Kobieta	37
2067	TSH 3-cia generacja	0.002	uIU/ml	Kobieta	67
11282	TSH 3-cia generacja	0.002	uIU/ml	Kobieta	61
12269	TSH 3-cia generacja	0.002	uIU/ml	Kobieta	55
13169	TSH 3-cia generacja	0.002	uIU/ml	Kobieta	48
20880	TSH 3-cia generacja	0.002	uIU/ml	Mężczyzna	42
9178	TSH 3-cia generacja	0.002	uIU/ml	Kobieta	28
12667	TSH 3-cia generacja	0.002	uIU/ml	Kobieta	25
14146	TSH 3-cia generacja	0.002	uIU/ml	Mężczyzna	21
5946	TSH 3-cia generacja	0.002	uIU/ml	Kobieta	90
9544	TSH 3-cia generacja	0.002	uIU/ml	Kobieta	80
12457	TSH 3-cia generacja	0.002	uIU/ml	Kobieta	72
2887	TSH 3-cia generacja	0.002	uIU/ml	Kobieta	59
6130	TSH 3-cia generacja	0.003	uIU/ml	Kobieta	76
6372	TSH 3-cia generacja	0.003	uIU/ml	Kobieta	64
19749	TSH 3-cia generacja	0.003	uIU/ml	Kobieta	75
9115	TSH 3-cia generacja	0.003	uIU/ml	Kobieta	49
17171	TSH 3-cia generacja	0.003	uIU/ml	Mężczyzna	64
12426	TSH 3-cia generacja	0.003	uIU/ml	Kobieta	77
19577	TSH 3-cia generacja	0.003	uIU/ml	Kobieta	74
9088	TSH 3-cia generacja	0.003	uIU/ml	Kobieta	63
9097	TSH 3-cia generacja	0.003	uIU/ml	Kobieta	52
10498	TSH 3-cia generacja	0.003	uIU/ml	Kobieta	43
13017	TSH 3-cia generacja	0.003	uIU/ml	Kobieta	19
6329	TSH 3-cia generacja	0.004	uIU/ml	Mężczyzna	84
198	TSH 3-cia generacja	0.004	uIU/ml	Mężczyzna	67
1670	TSH 3-cia generacja	0.004	uIU/ml	Kobieta	62
5864	TSH 3-cia generacja	0.004	uIU/ml	Mężczyzna	59
5699	TSH 3-cia generacja	0.004	uIU/ml	Kobieta	57
1930	TSH 3-cia generacja	0.004	uIU/ml	Kobieta	46
6511	TSH 3-cia generacja	0.004	uIU/ml	Mężczyzna	32
717	TSH 3-cia generacja	0.004	uIU/ml	Kobieta	31
12168	TSH 3-cia generacja	0.004	uIU/ml	Kobieta	87
12461	TSH 3-cia generacja	0.004	uIU/ml	Kobieta	86
18729	TSH 3-cia generacja	0.004	uIU/ml	Kobieta	81
1442	TSH 3-cia generacja	0.004	uIU/ml	Mężczyzna	78
10107	TSH 3-cia generacja	0.004	uIU/ml	Mężczyzna	67
9661	TSH 3-cia generacja	0.004	uIU/ml	Mężczyzna	67
10845	TSH 3-cia generacja	0.004	uIU/ml	Mężczyzna	65
10523	TSH 3-cia generacja	0.004	uIU/ml	Mężczyzna	63
10524	TSH 3-cia generacja	0.004	uIU/ml	Mężczyzna	63
11535	TSH 3-cia generacja	0.004	uIU/ml	Kobieta	59
12217	TSH 3-cia generacja	0.004	uIU/ml	Kobieta	57
12264	TSH 3-cia generacja	0.004	uIU/ml	Kobieta	55
8941	TSH 3-cia generacja	0.004	uIU/ml	Kobieta	47
8942	TSH 3-cia generacja	0.004	uIU/ml	Kobieta	46
3064	TSH 3-cia generacja	0.004	uIU/ml	Kobieta	45
8040	TSH 3-cia generacja	0.004	uIU/ml	Kobieta	44
8082	TSH 3-cia generacja	0.004	uIU/ml	Kobieta	39
6708	TSH 3-cia generacja	0.004	uIU/ml	Kobieta	38
6593	TSH 3-cia generacja	0.004	uIU/ml	Kobieta	34
11364	TSH 3-cia generacja	0.004	uIU/ml	Mężczyzna	29
9083	TSH 3-cia generacja	0.004	uIU/ml	Mężczyzna	21
14074	TSH 3-cia generacja	0.004	uIU/ml	Kobieta	76
7849	TSH 3-cia generacja	0.004	uIU/ml	Kobieta	74
12375	TSH 3-cia generacja	0.004	uIU/ml	Mężczyzna	72
19955	TSH 3-cia generacja	0.004	uIU/ml	Mężczyzna	70
9484	TSH 3-cia generacja	0.004	uIU/ml	Kobieta	70
12349	TSH 3-cia generacja	0.004	uIU/ml	Kobieta	67
9294	TSH 3-cia generacja	0.004	uIU/ml	Kobieta	67
18242	TSH 3-cia generacja	0.004	uIU/ml	Mężczyzna	65
10309	TSH 3-cia generacja	0.004	uIU/ml	Kobieta	55
7442	TSH 3-cia generacja	0.004	uIU/ml	Kobieta	52
9364	TSH 3-cia generacja	0.004	uIU/ml	Kobieta	52
16108	TSH 3-cia generacja	0.004	uIU/ml	Kobieta	49
1664	TSH 3-cia generacja	0.004	uIU/ml	Kobieta	28
11378	TSH 3-cia generacja	0.004	uIU/ml	Mężczyzna	20
1513	TSH 3-cia generacja	0.004	uIU/ml	Kobieta	19
36182	TSH 3-cia generacja	0.004	uIU/ml	Kobieta	17
32078	TSH 3-cia generacja	0.004	uIU/ml	Mężczyzna	17
26157	TSH 3-cia generacja	0.004	uIU/ml	Kobieta	16
27834	TSH 3-cia generacja	0.004	uIU/ml	Kobieta	16
35553	TSH 3-cia generacja	0.004	uIU/ml	Kobieta	16
26163	TSH 3-cia generacja	0.004	uIU/ml	Kobieta	16
26546	TSH 3-cia generacja	0.004	uIU/ml	Kobieta	15
37096	TSH 3-cia generacja	0.004	uIU/ml	Mężczyzna	14
26554	TSH 3-cia generacja	0.004	uIU/ml	Kobieta	15
36486	TSH 3-cia generacja	0.004	uIU/ml	Kobieta	15
27914	TSH 3-cia generacja	0.004	uIU/ml	Kobieta	15
37113	TSH 3-cia generacja	0.004	uIU/ml	Kobieta	14
37114	TSH 3-cia generacja	0.004	uIU/ml	Kobieta	14
28000	TSH 3-cia generacja	0.004	uIU/ml	Kobieta	15
36972	TSH 3-cia generacja	0.004	uIU/ml	Mężczyzna	15
27079	TSH 3-cia generacja	0.004	uIU/ml	Kobieta	14
36755	TSH 3-cia generacja	0.004	uIU/ml	Kobieta	14
35206	TSH 3-cia generacja	0.004	uIU/ml	Kobieta	14
27796	TSH 3-cia generacja	0.004	uIU/ml	Mężczyzna	13
36905	TSH 3-cia generacja	0.004	uIU/ml	Mężczyzna	13
24343	TSH 3-cia generacja	0.004	uIU/ml	Mężczyzna	12
24355	TSH 3-cia generacja	0.004	uIU/ml	Kobieta	12
36196	TSH 3-cia generacja	0.004	uIU/ml	Mężczyzna	12
27069	TSH 3-cia generacja	0.004	uIU/ml	Mężczyzna	11
31935	TSH 3-cia generacja	0.004	uIU/ml	Kobieta	11
35264	TSH 3-cia generacja	0.004	uIU/ml	Mężczyzna	11
26062	TSH 3-cia generacja	0.004	uIU/ml	Mężczyzna	10
36643	TSH 3-cia generacja	0.004	uIU/ml	Kobieta	11
35687	TSH 3-cia generacja	0.004	uIU/ml	Kobieta	10
26993	TSH 3-cia generacja	0.004	uIU/ml	Kobieta	10
37139	TSH 3-cia generacja	0.004	uIU/ml	Kobieta	10
37140	TSH 3-cia generacja	0.004	uIU/ml	Kobieta	10
27956	TSH 3-cia generacja	0.004	uIU/ml	Kobieta	10
37427	TSH 3-cia generacja	0.004	uIU/ml	Kobieta	10
37428	TSH 3-cia generacja	0.004	uIU/ml	Kobieta	10
26496	TSH 3-cia generacja	0.004	uIU/ml	Mężczyzna	8
30220	TSH 3-cia generacja	0.004	uIU/ml	Kobieta	88
30221	TSH 3-cia generacja	0.004	uIU/ml	Kobieta	88
21311	TSH 3-cia generacja	0.004	uIU/ml	Kobieta	83
28102	TSH 3-cia generacja	0.004	uIU/ml	Kobieta	82
28103	TSH 3-cia generacja	0.004	uIU/ml	Kobieta	82
25187	TSH 3-cia generacja	0.004	uIU/ml	Mężczyzna	81
25188	TSH 3-cia generacja	0.004	uIU/ml	Mężczyzna	81
25189	TSH 3-cia generacja	0.004	uIU/ml	Mężczyzna	81
25143	TSH 3-cia generacja	0.004	uIU/ml	Kobieta	80
4576	TSH 3-cia generacja	0.004	uIU/ml	Kobieta	80
19869	TSH 3-cia generacja	0.004	uIU/ml	Mężczyzna	80
59	TSH 3-cia generacja	0.004	uIU/ml	Kobieta	80
60	TSH 3-cia generacja	0.004	uIU/ml	Kobieta	80
33622	TSH 3-cia generacja	0.004	uIU/ml	Kobieta	80
33439	TSH 3-cia generacja	0.004	uIU/ml	Mężczyzna	80
4106	TSH 3-cia generacja	0.004	uIU/ml	Mężczyzna	78
12690	TSH 3-cia generacja	0.004	uIU/ml	Mężczyzna	79
29457	TSH 3-cia generacja	0.004	uIU/ml	Kobieta	79
33453	TSH 3-cia generacja	0.004	uIU/ml	Mężczyzna	78
28548	TSH 3-cia generacja	0.004	uIU/ml	Kobieta	77
30487	TSH 3-cia generacja	0.004	uIU/ml	Mężczyzna	77
10430	TSH 3-cia generacja	0.004	uIU/ml	Kobieta	78
10432	TSH 3-cia generacja	0.004	uIU/ml	Kobieta	78
29412	TSH 3-cia generacja	0.004	uIU/ml	Mężczyzna	76
20049	TSH 3-cia generacja	0.004	uIU/ml	Kobieta	74
20050	TSH 3-cia generacja	0.004	uIU/ml	Kobieta	74
15905	TSH 3-cia generacja	0.004	uIU/ml	Kobieta	74
29479	TSH 3-cia generacja	0.004	uIU/ml	Mężczyzna	74
33564	TSH 3-cia generacja	0.004	uIU/ml	Kobieta	73
29379	TSH 3-cia generacja	0.004	uIU/ml	Kobieta	73
29380	TSH 3-cia generacja	0.004	uIU/ml	Kobieta	73
33995	TSH 3-cia generacja	0.004	uIU/ml	Mężczyzna	71
13776	TSH 3-cia generacja	0.004	uIU/ml	Kobieta	71
29367	TSH 3-cia generacja	0.004	uIU/ml	Kobieta	71
33470	TSH 3-cia generacja	0.004	uIU/ml	Mężczyzna	71
33253	TSH 3-cia generacja	0.004	uIU/ml	Mężczyzna	69
24763	TSH 3-cia generacja	0.004	uIU/ml	Kobieta	69
33611	TSH 3-cia generacja	0.004	uIU/ml	Kobieta	70
25772	TSH 3-cia generacja	0.004	uIU/ml	Mężczyzna	69
33377	TSH 3-cia generacja	0.004	uIU/ml	Kobieta	69
33708	TSH 3-cia generacja	0.004	uIU/ml	Kobieta	69
33467	TSH 3-cia generacja	0.004	uIU/ml	Kobieta	69
14160	TSH 3-cia generacja	0.004	uIU/ml	Kobieta	69
34218	TSH 3-cia generacja	0.004	uIU/ml	Kobieta	69
33517	TSH 3-cia generacja	0.004	uIU/ml	Kobieta	69
33984	TSH 3-cia generacja	0.004	uIU/ml	Kobieta	68
33495	TSH 3-cia generacja	0.004	uIU/ml	Kobieta	68
34134	TSH 3-cia generacja	0.004	uIU/ml	Mężczyzna	67
3006	TSH 3-cia generacja	0.004	uIU/ml	Kobieta	67
3007	TSH 3-cia generacja	0.004	uIU/ml	Kobieta	67
33419	TSH 3-cia generacja	0.004	uIU/ml	Kobieta	67
722	TSH 3-cia generacja	0.004	uIU/ml	Kobieta	66
12469	TSH 3-cia generacja	0.004	uIU/ml	Kobieta	66
34103	TSH 3-cia generacja	0.004	uIU/ml	Kobieta	66
34107	TSH 3-cia generacja	0.004	uIU/ml	Kobieta	67
34108	TSH 3-cia generacja	0.004	uIU/ml	Kobieta	67
34109	TSH 3-cia generacja	0.004	uIU/ml	Kobieta	67
34111	TSH 3-cia generacja	0.004	uIU/ml	Kobieta	67
34112	TSH 3-cia generacja	0.004	uIU/ml	Kobieta	67
28407	TSH 3-cia generacja	0.004	uIU/ml	Mężczyzna	66
33688	TSH 3-cia generacja	0.004	uIU/ml	Kobieta	66
33465	TSH 3-cia generacja	0.004	uIU/ml	Mężczyzna	65
29256	TSH 3-cia generacja	0.004	uIU/ml	Mężczyzna	65
33535	TSH 3-cia generacja	0.004	uIU/ml	Mężczyzna	65
33524	TSH 3-cia generacja	0.004	uIU/ml	Mężczyzna	65
12586	TSH 3-cia generacja	0.004	uIU/ml	Mężczyzna	63
21278	TSH 3-cia generacja	0.004	uIU/ml	Mężczyzna	63
21279	TSH 3-cia generacja	0.004	uIU/ml	Mężczyzna	63
29388	TSH 3-cia generacja	0.004	uIU/ml	Mężczyzna	63
33420	TSH 3-cia generacja	0.004	uIU/ml	Kobieta	63
33541	TSH 3-cia generacja	0.004	uIU/ml	Kobieta	63
33588	TSH 3-cia generacja	0.004	uIU/ml	Kobieta	61
29669	TSH 3-cia generacja	0.004	uIU/ml	Kobieta	61
33584	TSH 3-cia generacja	0.004	uIU/ml	Kobieta	61
15028	TSH 3-cia generacja	0.004	uIU/ml	Kobieta	60
16667	TSH 3-cia generacja	0.004	uIU/ml	Kobieta	60
28477	TSH 3-cia generacja	0.004	uIU/ml	Kobieta	60
28513	TSH 3-cia generacja	0.004	uIU/ml	Kobieta	60
33595	TSH 3-cia generacja	0.004	uIU/ml	Kobieta	60
2882	TSH 3-cia generacja	0.004	uIU/ml	Kobieta	59
2884	TSH 3-cia generacja	0.004	uIU/ml	Kobieta	59
2886	TSH 3-cia generacja	0.004	uIU/ml	Kobieta	59
28989	TSH 3-cia generacja	0.004	uIU/ml	Kobieta	59
18624	TSH 3-cia generacja	0.004	uIU/ml	Mężczyzna	59
28686	TSH 3-cia generacja	0.004	uIU/ml	Mężczyzna	59
33485	TSH 3-cia generacja	0.004	uIU/ml	Mężczyzna	59
29361	TSH 3-cia generacja	0.004	uIU/ml	Kobieta	59
29559	TSH 3-cia generacja	0.004	uIU/ml	Kobieta	59
30620	TSH 3-cia generacja	0.004	uIU/ml	Kobieta	59
19372	TSH 3-cia generacja	0.004	uIU/ml	Mężczyzna	56
19374	TSH 3-cia generacja	0.004	uIU/ml	Mężczyzna	56
33676	TSH 3-cia generacja	0.004	uIU/ml	Kobieta	55
28257	TSH 3-cia generacja	0.004	uIU/ml	Kobieta	54
28295	TSH 3-cia generacja	0.004	uIU/ml	Mężczyzna	54
33235	TSH 3-cia generacja	0.004	uIU/ml	Kobieta	54
21253	TSH 3-cia generacja	0.004	uIU/ml	Mężczyzna	54
21254	TSH 3-cia generacja	0.004	uIU/ml	Mężczyzna	54
21255	TSH 3-cia generacja	0.004	uIU/ml	Mężczyzna	54
28432	TSH 3-cia generacja	0.004	uIU/ml	Kobieta	53
7201	TSH 3-cia generacja	0.004	uIU/ml	Mężczyzna	54
28464	TSH 3-cia generacja	0.004	uIU/ml	Kobieta	53
29404	TSH 3-cia generacja	0.004	uIU/ml	Kobieta	53
28541	TSH 3-cia generacja	0.004	uIU/ml	Mężczyzna	52
33520	TSH 3-cia generacja	0.004	uIU/ml	Kobieta	51
7570	TSH 3-cia generacja	0.004	uIU/ml	Kobieta	50
33657	TSH 3-cia generacja	0.004	uIU/ml	Kobieta	49
7132	TSH 3-cia generacja	0.004	uIU/ml	Mężczyzna	49
3978	TSH 3-cia generacja	0.004	uIU/ml	Kobieta	48
12268	TSH 3-cia generacja	0.004	uIU/ml	Kobieta	48
28138	TSH 3-cia generacja	0.004	uIU/ml	Kobieta	48
16820	TSH 3-cia generacja	0.004	uIU/ml	Kobieta	48
33575	TSH 3-cia generacja	0.004	uIU/ml	Kobieta	48
28794	TSH 3-cia generacja	0.004	uIU/ml	Kobieta	48
15092	TSH 3-cia generacja	0.004	uIU/ml	Mężczyzna	48
33137	TSH 3-cia generacja	0.004	uIU/ml	Mężczyzna	48
33451	TSH 3-cia generacja	0.004	uIU/ml	Kobieta	47
25279	TSH 3-cia generacja	0.004	uIU/ml	Kobieta	46
29471	TSH 3-cia generacja	0.004	uIU/ml	Kobieta	46
9601	TSH 3-cia generacja	0.004	uIU/ml	Kobieta	45
29550	TSH 3-cia generacja	0.004	uIU/ml	Kobieta	46
8588	TSH 3-cia generacja	0.004	uIU/ml	Kobieta	45
10743	TSH 3-cia generacja	0.004	uIU/ml	Mężczyzna	45
21317	TSH 3-cia generacja	0.004	uIU/ml	Kobieta	45
38292	TSH 3-cia generacja	0.004	uIU/ml	Kobieta	44
28204	TSH 3-cia generacja	0.004	uIU/ml	Mężczyzna	44
28776	TSH 3-cia generacja	0.004	uIU/ml	Kobieta	44
33718	TSH 3-cia generacja	0.004	uIU/ml	Kobieta	42
13179	TSH 3-cia generacja	0.004	uIU/ml	Kobieta	40
18739	TSH 3-cia generacja	0.004	uIU/ml	Kobieta	40
29223	TSH 3-cia generacja	0.004	uIU/ml	Kobieta	40
28535	TSH 3-cia generacja	0.004	uIU/ml	Kobieta	39
28468	TSH 3-cia generacja	0.004	uIU/ml	Kobieta	39
21912	TSH 3-cia generacja	0.004	uIU/ml	Kobieta	39
21913	TSH 3-cia generacja	0.004	uIU/ml	Kobieta	39
14693	TSH 3-cia generacja	0.004	uIU/ml	Mężczyzna	38
29324	TSH 3-cia generacja	0.004	uIU/ml	Mężczyzna	38
28662	TSH 3-cia generacja	0.004	uIU/ml	Kobieta	37
15133	TSH 3-cia generacja	0.004	uIU/ml	Kobieta	36
29233	TSH 3-cia generacja	0.004	uIU/ml	Kobieta	36
15290	TSH 3-cia generacja	0.004	uIU/ml	Kobieta	35
15291	TSH 3-cia generacja	0.004	uIU/ml	Kobieta	35
33189	TSH 3-cia generacja	0.004	uIU/ml	Kobieta	35
28769	TSH 3-cia generacja	0.004	uIU/ml	Kobieta	35
24930	TSH 3-cia generacja	0.004	uIU/ml	Kobieta	35
24931	TSH 3-cia generacja	0.004	uIU/ml	Kobieta	35
28165	TSH 3-cia generacja	0.004	uIU/ml	Kobieta	34
28498	TSH 3-cia generacja	0.004	uIU/ml	Kobieta	34
28532	TSH 3-cia generacja	0.004	uIU/ml	Kobieta	34
28624	TSH 3-cia generacja	0.004	uIU/ml	Kobieta	34
30629	TSH 3-cia generacja	0.004	uIU/ml	Kobieta	35
29268	TSH 3-cia generacja	0.004	uIU/ml	Mężczyzna	35
33621	TSH 3-cia generacja	0.004	uIU/ml	Kobieta	34
15883	TSH 3-cia generacja	0.004	uIU/ml	Mężczyzna	34
33343	TSH 3-cia generacja	0.004	uIU/ml	Mężczyzna	34
15355	TSH 3-cia generacja	0.004	uIU/ml	Kobieta	34
24861	TSH 3-cia generacja	0.004	uIU/ml	Kobieta	33
33705	TSH 3-cia generacja	0.004	uIU/ml	Kobieta	33
33400	TSH 3-cia generacja	0.004	uIU/ml	Kobieta	32
28731	TSH 3-cia generacja	0.004	uIU/ml	Kobieta	31
33488	TSH 3-cia generacja	0.004	uIU/ml	Kobieta	32
30732	TSH 3-cia generacja	0.004	uIU/ml	Mężczyzna	31
33443	TSH 3-cia generacja	0.004	uIU/ml	Mężczyzna	31
28793	TSH 3-cia generacja	0.004	uIU/ml	Kobieta	29
15309	TSH 3-cia generacja	0.004	uIU/ml	Kobieta	27
28549	TSH 3-cia generacja	0.004	uIU/ml	Kobieta	27
15062	TSH 3-cia generacja	0.004	uIU/ml	Kobieta	26
29310	TSH 3-cia generacja	0.004	uIU/ml	Kobieta	26
8517	TSH 3-cia generacja	0.004	uIU/ml	Kobieta	25
6189	TSH 3-cia generacja	0.004	uIU/ml	Kobieta	25
15213	TSH 3-cia generacja	0.004	uIU/ml	Kobieta	25
14991	TSH 3-cia generacja	0.004	uIU/ml	Mężczyzna	23
29214	TSH 3-cia generacja	0.004	uIU/ml	Mężczyzna	22
37473	TSH 3-cia generacja	0.004	uIU/ml	Kobieta	21
15176	TSH 3-cia generacja	0.004	uIU/ml	Mężczyzna	21
15753	TSH 3-cia generacja	0.004	uIU/ml	Kobieta	20
33308	TSH 3-cia generacja	0.004	uIU/ml	Kobieta	20
13016	TSH 3-cia generacja	0.004	uIU/ml	Kobieta	19
28145	TSH 3-cia generacja	0.004	uIU/ml	Kobieta	19
15038	TSH 3-cia generacja	0.004	uIU/ml	Kobieta	19
16511	TSH 3-cia generacja	0.004	uIU/ml	Kobieta	17
11540	TSH 3-cia generacja	0.004	uIU/ml	Kobieta	17
11539	TSH 3-cia generacja	0.004	uIU/ml	Kobieta	17
11976	TSH 3-cia generacja	0.004	uIU/ml	Mężczyzna	17
16840	TSH 3-cia generacja	0.004	uIU/ml	Mężczyzna	17
11073	TSH 3-cia generacja	0.004	uIU/ml	Kobieta	16
11826	TSH 3-cia generacja	0.004	uIU/ml	Kobieta	15
16522	TSH 3-cia generacja	0.004	uIU/ml	Kobieta	15
16521	TSH 3-cia generacja	0.004	uIU/ml	Kobieta	15
16702	TSH 3-cia generacja	0.004	uIU/ml	Kobieta	15
11917	TSH 3-cia generacja	0.004	uIU/ml	Kobieta	15
10401	TSH 3-cia generacja	0.004	uIU/ml	Mężczyzna	15
12027	TSH 3-cia generacja	0.004	uIU/ml	Mężczyzna	15
16404	TSH 3-cia generacja	0.004	uIU/ml	Mężczyzna	15
16208	TSH 3-cia generacja	0.004	uIU/ml	Mężczyzna	14
16470	TSH 3-cia generacja	0.004	uIU/ml	Mężczyzna	14
16330	TSH 3-cia generacja	0.004	uIU/ml	Kobieta	12
16023	TSH 3-cia generacja	0.004	uIU/ml	Mężczyzna	11
16532	TSH 3-cia generacja	0.004	uIU/ml	Kobieta	11
16714	TSH 3-cia generacja	0.004	uIU/ml	Kobieta	11
15082	TSH 3-cia generacja	0.004	uIU/ml	Kobieta	11
11181	TSH 3-cia generacja	0.004	uIU/ml	Mężczyzna	9
11345	TSH 3-cia generacja	0.004	uIU/ml	Kobieta	5
13150	TSH 3-cia generacja	0.004	uIU/ml	Kobieta	88
12301	TSH 3-cia generacja	0.004	uIU/ml	Kobieta	78
12310	TSH 3-cia generacja	0.004	uIU/ml	Mężczyzna	78
12879	TSH 3-cia generacja	0.004	uIU/ml	Mężczyzna	77
15073	TSH 3-cia generacja	0.004	uIU/ml	Kobieta	75
12221	TSH 3-cia generacja	0.004	uIU/ml	Kobieta	74
12766	TSH 3-cia generacja	0.004	uIU/ml	Mężczyzna	74
9568	TSH 3-cia generacja	0.004	uIU/ml	Mężczyzna	72
12519	TSH 3-cia generacja	0.004	uIU/ml	Kobieta	69
12378	TSH 3-cia generacja	0.004	uIU/ml	Mężczyzna	68
15052	TSH 3-cia generacja	0.004	uIU/ml	Kobieta	68
15287	TSH 3-cia generacja	0.004	uIU/ml	Kobieta	67
15288	TSH 3-cia generacja	0.004	uIU/ml	Kobieta	67
13640	TSH 3-cia generacja	0.004	uIU/ml	Kobieta	67
13391	TSH 3-cia generacja	0.004	uIU/ml	Kobieta	67
13639	TSH 3-cia generacja	0.004	uIU/ml	Kobieta	68
12250	TSH 3-cia generacja	0.004	uIU/ml	Kobieta	66
15032	TSH 3-cia generacja	0.004	uIU/ml	Kobieta	67
12280	TSH 3-cia generacja	0.004	uIU/ml	Kobieta	65
15051	TSH 3-cia generacja	0.004	uIU/ml	Kobieta	65
5206	TSH 3-cia generacja	0.004	uIU/ml	Kobieta	65
15006	TSH 3-cia generacja	0.004	uIU/ml	Kobieta	63
12882	TSH 3-cia generacja	0.004	uIU/ml	Kobieta	64
12822	TSH 3-cia generacja	0.004	uIU/ml	Kobieta	62
15338	TSH 3-cia generacja	0.004	uIU/ml	Mężczyzna	62
15017	TSH 3-cia generacja	0.004	uIU/ml	Kobieta	62
15025	TSH 3-cia generacja	0.004	uIU/ml	Kobieta	61
15221	TSH 3-cia generacja	0.004	uIU/ml	Mężczyzna	61
15016	TSH 3-cia generacja	0.004	uIU/ml	Mężczyzna	59
17033	TSH 3-cia generacja	0.004	uIU/ml	Kobieta	58
15061	TSH 3-cia generacja	0.004	uIU/ml	Kobieta	58
15094	TSH 3-cia generacja	0.004	uIU/ml	Kobieta	56
14987	TSH 3-cia generacja	0.004	uIU/ml	Kobieta	54
14992	TSH 3-cia generacja	0.004	uIU/ml	Kobieta	53
12427	TSH 3-cia generacja	0.004	uIU/ml	Kobieta	50
15098	TSH 3-cia generacja	0.004	uIU/ml	Kobieta	49
13025	TSH 3-cia generacja	0.004	uIU/ml	Kobieta	47
8508	TSH 3-cia generacja	0.004	uIU/ml	Mężczyzna	47
6515	TSH 3-cia generacja	0.004	uIU/ml	Mężczyzna	46
12408	TSH 3-cia generacja	0.004	uIU/ml	Kobieta	43
8039	TSH 3-cia generacja	0.004	uIU/ml	Mężczyzna	40
8040	TSH 3-cia generacja	0.004	uIU/ml	Mężczyzna	40
17506	TSH 3-cia generacja	0.004	uIU/ml	Mężczyzna	40
6891	TSH 3-cia generacja	0.004	uIU/ml	Mężczyzna	40
12277	TSH 3-cia generacja	0.004	uIU/ml	Kobieta	40
12276	TSH 3-cia generacja	0.004	uIU/ml	Kobieta	40
14975	TSH 3-cia generacja	0.004	uIU/ml	Kobieta	40
6563	TSH 3-cia generacja	0.004	uIU/ml	Kobieta	34
12623	TSH 3-cia generacja	0.004	uIU/ml	Kobieta	34
12293	TSH 3-cia generacja	0.004	uIU/ml	Kobieta	30
6997	TSH 3-cia generacja	0.004	uIU/ml	Kobieta	30
483	TSH 3-cia generacja	0.004	uIU/ml	Kobieta	30
12905	TSH 3-cia generacja	0.004	uIU/ml	Kobieta	29
14926	TSH 3-cia generacja	0.004	uIU/ml	Kobieta	29
14953	TSH 3-cia generacja	0.004	uIU/ml	Mężczyzna	23
15074	TSH 3-cia generacja	0.004	uIU/ml	Kobieta	23
16831	TSH 3-cia generacja	0.004	uIU/ml	Kobieta	22
13475	TSH 3-cia generacja	0.004	uIU/ml	Kobieta	20
3614	TSH 3-cia generacja	0.005	uIU/ml	Kobieta	86
5050	TSH 3-cia generacja	0.005	uIU/ml	Mężczyzna	50
19703	TSH 3-cia generacja	0.005	uIU/ml	Kobieta	86
9647	TSH 3-cia generacja	0.005	uIU/ml	Mężczyzna	67
9658	TSH 3-cia generacja	0.005	uIU/ml	Mężczyzna	67
17170	TSH 3-cia generacja	0.005	uIU/ml	Mężczyzna	64
33722	TSH 3-cia generacja	0.005	uIU/ml	Kobieta	16
27303	TSH 3-cia generacja	0.005	uIU/ml	Kobieta	14
33612	TSH 3-cia generacja	0.005	uIU/ml	Kobieta	85
29686	TSH 3-cia generacja	0.005	uIU/ml	Kobieta	84
18444	TSH 3-cia generacja	0.005	uIU/mL	Mężczyzna	79
9323	TSH 3-cia generacja	0.005	uIU/ml	Kobieta	75
33999	TSH 3-cia generacja	0.005	uIU/ml	Mężczyzna	72
1686	TSH 3-cia generacja	0.005	uIU/ml	Kobieta	70
15546	TSH 3-cia generacja	0.005	uIU/ml	Mężczyzna	70
28312	TSH 3-cia generacja	0.005	uIU/ml	Kobieta	69
24954	TSH 3-cia generacja	0.005	uIU/ml	Kobieta	69
7560	TSH 3-cia generacja	0.005	uIU/ml	Kobieta	69
10471	TSH 3-cia generacja	0.005	uIU/ml	Mężczyzna	64
15029	TSH 3-cia generacja	0.005	uIU/ml	Kobieta	60
21749	TSH 3-cia generacja	0.005	uIU/ml	Mężczyzna	60
29638	TSH 3-cia generacja	0.005	uIU/ml	Kobieta	59
28444	TSH 3-cia generacja	0.005	uIU/ml	Kobieta	58
15238	TSH 3-cia generacja	0.005	uIU/ml	Kobieta	58
28996	TSH 3-cia generacja	0.005	uIU/ml	Mężczyzna	52
28421	TSH 3-cia generacja	0.005	uIU/ml	Kobieta	48
16523	TSH 3-cia generacja	0.005	uIU/ml	Kobieta	15
12686	TSH 3-cia generacja	0.005	uIU/ml	Kobieta	71
6975	TSH 3-cia generacja	0.005	uIU/ml	Kobieta	65
15336	TSH 3-cia generacja	0.005	uIU/ml	Mężczyzna	62
343	TSH 3-cia generacja	0.005	uIU/ml	Kobieta	58
12283	TSH 3-cia generacja	0.005	uIU/ml	Mężczyzna	52
1012	TSH 3-cia generacja	0.005	uIU/ml	Mężczyzna	53
13028	TSH 3-cia generacja	0.005	uIU/ml	Kobieta	48
12272	TSH 3-cia generacja	0.005	uIU/ml	Kobieta	34
15090	TSH 3-cia generacja	0.005	uIU/ml	Kobieta	32
12426	TSH 3-cia generacja	0.005	uIU/ml	Kobieta	24
3403	TSH 3-cia generacja	0.006	uIU/ml	Mężczyzna	82
5155	TSH 3-cia generacja	0.006	uIU/ml	Kobieta	68
5253	TSH 3-cia generacja	0.006	uIU/ml	Kobieta	32
5475	TSH 3-cia generacja	0.006	uIU/ml	Kobieta	32
9835	TSH 3-cia generacja	0.006	uIU/ml	Kobieta	80
13543	TSH 3-cia generacja	0.006	uIU/ml	Mężczyzna	56
35049	TSH 3-cia generacja	0.006	uIU/ml	Kobieta	14
36646	TSH 3-cia generacja	0.006	uIU/ml	Kobieta	11
37429	TSH 3-cia generacja	0.006	uIU/ml	Kobieta	10
27394	TSH 3-cia generacja	0.006	uIU/ml	Mężczyzna	3
33665	TSH 3-cia generacja	0.006	uIU/ml	Kobieta	82
33635	TSH 3-cia generacja	0.006	uIU/ml	Kobieta	77
19578	TSH 3-cia generacja	0.006	uIU/ml	Kobieta	74
32878	TSH 3-cia generacja	0.006	uIU/ml	Mężczyzna	67
14379	TSH 3-cia generacja	0.006	uIU/ml	Mężczyzna	66
29003	TSH 3-cia generacja	0.006	uIU/ml	Kobieta	63
3226	TSH 3-cia generacja	0.006	uIU/ml	Kobieta	63
33021	TSH 3-cia generacja	0.006	uIU/ml	Kobieta	59
37840	TSH 3-cia generacja	0.006	uIU/ml	Kobieta	59
9469	TSH 3-cia generacja	0.006	uIU/ml	Mężczyzna	56
33570	TSH 3-cia generacja	0.006	uIU/ml	Kobieta	51
33553	TSH 3-cia generacja	0.006	uIU/ml	Kobieta	50
38338	TSH 3-cia generacja	0.006	uIU/ml	Kobieta	32
33397	TSH 3-cia generacja	0.006	uIU/ml	Kobieta	32
15273	TSH 3-cia generacja	0.006	uIU/ml	Kobieta	31
10963	TSH 3-cia generacja	0.006	uIU/ml	Mężczyzna	18
11918	TSH 3-cia generacja	0.006	uIU/ml	Kobieta	15
15866	TSH 3-cia generacja	0.006	uIU/ml	Kobieta	15
16469	TSH 3-cia generacja	0.006	uIU/ml	Mężczyzna	14
11968	TSH 3-cia generacja	0.006	uIU/ml	Kobieta	10
10508	TSH 3-cia generacja	0.006	uIU/ml	Kobieta	86
14911	TSH 3-cia generacja	0.006	uIU/ml	Kobieta	86
15184	TSH 3-cia generacja	0.006	uIU/ml	Kobieta	77
2949	TSH 3-cia generacja	0.006	uIU/ml	Kobieta	69
12825	TSH 3-cia generacja	0.006	uIU/ml	Kobieta	65
12412	TSH 3-cia generacja	0.006	uIU/ml	Kobieta	63
15337	TSH 3-cia generacja	0.006	uIU/ml	Mężczyzna	62
14961	TSH 3-cia generacja	0.006	uIU/ml	Kobieta	45
15078	TSH 3-cia generacja	0.006	uIU/ml	Kobieta	43
12193	TSH 3-cia generacja	0.006	uIU/ml	Kobieta	34
6371	TSH 3-cia generacja	0.007	uIU/ml	Kobieta	64
3530	TSH 3-cia generacja	0.007	uIU/ml	Kobieta	39
19833	TSH 3-cia generacja	0.007	uIU/ml	Kobieta	86
10472	TSH 3-cia generacja	0.007	uIU/ml	Kobieta	81
4713	TSH 3-cia generacja	0.007	uIU/ml	Kobieta	72
21228	TSH 3-cia generacja	0.007	uIU/ml	Kobieta	54
9175	TSH 3-cia generacja	0.007	uIU/ml	Kobieta	28
9612	TSH 3-cia generacja	0.007	uIU/ml	Kobieta	71
13052	TSH 3-cia generacja	0.007	uIU/ml	Mężczyzna	66
8283	TSH 3-cia generacja	0.007	uIU/ml	Kobieta	29
26140	TSH 3-cia generacja	0.007	uIU/ml	Kobieta	12
34845	TSH 3-cia generacja	0.007	uIU/ml	Kobieta	10
37138	TSH 3-cia generacja	0.007	uIU/ml	Kobieta	10
36815	TSH 3-cia generacja	0.007	uIU/ml	Kobieta	6
20953	TSH 3-cia generacja	0.007	uIU/ml	Mężczyzna	73
38078	TSH 3-cia generacja	0.007	uIU/ml	Mężczyzna	72
33500	TSH 3-cia generacja	0.007	uIU/ml	Mężczyzna	69
16291	TSH 3-cia generacja	0.007	uIU/ml	Kobieta	68
33494	TSH 3-cia generacja	0.007	uIU/ml	Mężczyzna	66
13047	TSH 3-cia generacja	0.007	uIU/ml	Kobieta	66
20663	TSH 3-cia generacja	0.007	uIU/ml	Kobieta	65
33670	TSH 3-cia generacja	0.007	uIU/ml	Kobieta	65
13858	TSH 3-cia generacja	0.007	uIU/ml	Kobieta	58
11329	TSH 3-cia generacja	0.007	uIU/ml	Kobieta	52
33607	TSH 3-cia generacja	0.007	uIU/ml	Kobieta	50
14981	TSH 3-cia generacja	0.007	uIU/ml	Kobieta	48
15882	TSH 3-cia generacja	0.007	uIU/ml	Mężczyzna	34
28402	TSH 3-cia generacja	0.007	uIU/ml	Kobieta	31
16227	TSH 3-cia generacja	0.007	uIU/ml	Kobieta	17
11504	TSH 3-cia generacja	0.007	uIU/ml	Kobieta	14
10554	TSH 3-cia generacja	0.007	uIU/ml	Kobieta	86
15024	TSH 3-cia generacja	0.007	uIU/ml	Kobieta	76
15009	TSH 3-cia generacja	0.007	uIU/ml	Mężczyzna	35
13038	TSH 3-cia generacja	0.007	uIU/ml	Kobieta	32
4859	TSH 3-cia generacja	0.008	uIU/ml	Kobieta	89
4122	TSH 3-cia generacja	0.008	uIU/ml	Kobieta	81
5001	TSH 3-cia generacja	0.008	uIU/ml	Kobieta	78
494	TSH 3-cia generacja	0.008	uIU/ml	Mężczyzna	77
6033	TSH 3-cia generacja	0.008	uIU/ml	Kobieta	76
5206	TSH 3-cia generacja	0.008	uIU/ml	Mężczyzna	75
3301	TSH 3-cia generacja	0.008	uIU/ml	Mężczyzna	67
2880	TSH 3-cia generacja	0.008		Mężczyzna	67
1234	TSH 3-cia generacja	0.008	uIU/ml	Kobieta	62
5865	TSH 3-cia generacja	0.008	uIU/ml	Mężczyzna	59
5788	TSH 3-cia generacja	0.008	uIU/ml	Mężczyzna	59
6003	TSH 3-cia generacja	0.008	uIU/ml	Kobieta	59
1842	TSH 3-cia generacja	0.008	uIU/ml	Kobieta	58
5956	TSH 3-cia generacja	0.008	uIU/ml	Kobieta	57
1321	TSH 3-cia generacja	0.008	uIU/ml	Mężczyzna	54
2321	TSH 3-cia generacja	0.008	uIU/ml	Kobieta	42
206	TSH 3-cia generacja	0.008	uIU/ml	Kobieta	39
3951	TSH 3-cia generacja	0.008	uIU/ml	Kobieta	39
1305	TSH 3-cia generacja	0.008	uIU/ml	Kobieta	39
6929	TSH 3-cia generacja	0.008	uIU/ml	Mężczyzna	22
6932	TSH 3-cia generacja	0.008	uIU/ml	Mężczyzna	22
19835	TSH 3-cia generacja	0.008	uIU/ml	Kobieta	86
2870	TSH 3-cia generacja	0.008	uIU/ml	Mężczyzna	83
2869	TSH 3-cia generacja	0.008	uIU/ml	Mężczyzna	83
16881	TSH 3-cia generacja	0.008	uIU/ml	Kobieta	82
10473	TSH 3-cia generacja	0.008	uIU/ml	Kobieta	81
9830	TSH 3-cia generacja	0.008	uIU/ml	Kobieta	80
9834	TSH 3-cia generacja	0.008	uIU/ml	Kobieta	80
1791	TSH 3-cia generacja	0.008	uIU/ml	Kobieta	78
19750	TSH 3-cia generacja	0.008	uIU/ml	Kobieta	75
3061	TSH 3-cia generacja	0.008	uIU/ml	Kobieta	68
8684	TSH 3-cia generacja	0.008	uIU/ml	Kobieta	68
488	TSH 3-cia generacja	0.008	uIU/ml	Kobieta	67
489	TSH 3-cia generacja	0.008	uIU/ml	Kobieta	67
5964	TSH 3-cia generacja	0.008	uIU/ml	Kobieta	67
10879	TSH 3-cia generacja	0.008	uIU/ml	Kobieta	67
20990	TSH 3-cia generacja	0.008	uIU/ml	Kobieta	67
21014	TSH 3-cia generacja	0.008	uIU/ml	Kobieta	67
9659	TSH 3-cia generacja	0.008	uIU/ml	Mężczyzna	67
9662	TSH 3-cia generacja	0.008	uIU/ml	Mężczyzna	67
9660	TSH 3-cia generacja	0.008	uIU/ml	Mężczyzna	67
2068	TSH 3-cia generacja	0.008	uIU/ml	Kobieta	67
2070	TSH 3-cia generacja	0.008	uIU/ml	Kobieta	67
19084	TSH 3-cia generacja	0.008	uIU/ml	Kobieta	65
19083	TSH 3-cia generacja	0.008	uIU/ml	Kobieta	65
11525	TSH 3-cia generacja	0.008		Kobieta	64
9755	TSH 3-cia generacja	0.008	uIU/ml	Kobieta	64
3139	TSH 3-cia generacja	0.008	uIU/ml	Kobieta	64
504	TSH 3-cia generacja	0.008	uIU/ml	Kobieta	63
13418	TSH 3-cia generacja	0.008	uIU/ml	Kobieta	62
13419	TSH 3-cia generacja	0.008	uIU/ml	Kobieta	62
11281	TSH 3-cia generacja	0.008	uIU/ml	Kobieta	61
9606	TSH 3-cia generacja	0.008	uIU/ml	Mężczyzna	59
14095	TSH 3-cia generacja	0.008	uIU/ml	Kobieta	58
2730	TSH 3-cia generacja	0.008	uIU/ml	Kobieta	57
3744	TSH 3-cia generacja	0.008	uIU/ml	Kobieta	57
16841	TSH 3-cia generacja	0.008	uIU/ml	Mężczyzna	52
12068	TSH 3-cia generacja	0.008	uIU/ml	Mężczyzna	51
9116	TSH 3-cia generacja	0.008	uIU/ml	Kobieta	49
13170	TSH 3-cia generacja	0.008	uIU/ml	Kobieta	48
20881	TSH 3-cia generacja	0.008	uIU/ml	Mężczyzna	42
20910	TSH 3-cia generacja	0.008	uIU/ml	Mężczyzna	43
20935	TSH 3-cia generacja	0.008	uIU/ml	Mężczyzna	43
13151	TSH 3-cia generacja	0.008	uIU/ml	Kobieta	41
8081	TSH 3-cia generacja	0.008	uIU/ml	Kobieta	39
14017	TSH 3-cia generacja	0.008	uIU/ml	Kobieta	38
14018	TSH 3-cia generacja	0.008	uIU/ml	Kobieta	39
8255	TSH 3-cia generacja	0.008	uIU/ml	Kobieta	37
8256	TSH 3-cia generacja	0.008	uIU/ml	Kobieta	37
8690	TSH 3-cia generacja	0.008	uIU/ml	Mężczyzna	36
15270	TSH 3-cia generacja	0.008	uIU/ml	Kobieta	36
1759	TSH 3-cia generacja	0.008	uIU/ml	Kobieta	36
8138	TSH 3-cia generacja	0.008	uIU/ml	Kobieta	34
8137	TSH 3-cia generacja	0.008	uIU/ml	Kobieta	34
7940	TSH 3-cia generacja	0.008	uIU/ml	Kobieta	31
4276	TSH 3-cia generacja	0.008	uIU/ml	Mężczyzna	22
4277	TSH 3-cia generacja	0.008	uIU/ml	Mężczyzna	22
14145	TSH 3-cia generacja	0.008	uIU/ml	Mężczyzna	21
5945	TSH 3-cia generacja	0.008	uIU/ml	Kobieta	90
12867	TSH 3-cia generacja	0.008	uIU/ml	Mężczyzna	83
17088	TSH 3-cia generacja	0.008	uIU/ml	Mężczyzna	83
17087	TSH 3-cia generacja	0.008	uIU/ml	Mężczyzna	83
17089	TSH 3-cia generacja	0.008	uIU/ml	Mężczyzna	83
9542	TSH 3-cia generacja	0.008	uIU/ml	Kobieta	80
16839	TSH 3-cia generacja	0.008	uIU/ml	Mężczyzna	72
9068	TSH 3-cia generacja	0.008	uIU/ml	Kobieta	71
20658	TSH 3-cia generacja	0.008	uIU/ml	Kobieta	71
20657	TSH 3-cia generacja	0.008	uIU/ml	Kobieta	71
20659	TSH 3-cia generacja	0.008	uIU/ml	Kobieta	71
20660	TSH 3-cia generacja	0.008	uIU/ml	Kobieta	71
14578	TSH 3-cia generacja	0.008	uIU/ml	Kobieta	70
19956	TSH 3-cia generacja	0.008	uIU/ml	Mężczyzna	70
19957	TSH 3-cia generacja	0.008	uIU/ml	Mężczyzna	70
10886	TSH 3-cia generacja	0.008	uIU/ml	Kobieta	70
10885	TSH 3-cia generacja	0.008	uIU/ml	Kobieta	70
10919	TSH 3-cia generacja	0.008	uIU/ml	Kobieta	70
18327	TSH 3-cia generacja	0.008	uIU/ml	Kobieta	68
17918	TSH 3-cia generacja	0.008	uIU/ml	Kobieta	68
17919	TSH 3-cia generacja	0.008	uIU/ml	Kobieta	68
3378	TSH 3-cia generacja	0.008	uIU/ml	Kobieta	67
13054	TSH 3-cia generacja	0.008	uIU/ml	Mężczyzna	66
19610	TSH 3-cia generacja	0.008	uIU/ml	Mężczyzna	66
19609	TSH 3-cia generacja	0.008	uIU/ml	Mężczyzna	66
20990	TSH 3-cia generacja	0.008	uIU/ml	Mężczyzna	66
19741	TSH 3-cia generacja	0.008	uIU/ml	Mężczyzna	65
19740	TSH 3-cia generacja	0.008	uIU/ml	Mężczyzna	65
5847	TSH 3-cia generacja	0.008	uIU/ml	Kobieta	63
19569	TSH 3-cia generacja	0.008	uIU/ml	Kobieta	63
9625	TSH 3-cia generacja	0.008	uIU/ml	Kobieta	63
9624	TSH 3-cia generacja	0.008	uIU/ml	Kobieta	63
3228	TSH 3-cia generacja	0.008	uIU/ml	Mężczyzna	62
3307	TSH 3-cia generacja	0.008	uIU/ml	Mężczyzna	62
3372	TSH 3-cia generacja	0.008	uIU/ml	Mężczyzna	62
3437	TSH 3-cia generacja	0.008	uIU/ml	Mężczyzna	62
3505	TSH 3-cia generacja	0.008	uIU/ml	Mężczyzna	62
3410	TSH 3-cia generacja	0.008	uIU/ml	Mężczyzna	61
20125	TSH 3-cia generacja	0.008	uIU/ml	Mężczyzna	60
20127	TSH 3-cia generacja	0.008	uIU/ml	Mężczyzna	60
16907	TSH 3-cia generacja	0.008	uIU/ml	Mężczyzna	59
16906	TSH 3-cia generacja	0.008	uIU/ml	Mężczyzna	59
2975	TSH 3-cia generacja	0.008	uIU/ml	Kobieta	57
6446	TSH 3-cia generacja	0.008	uIU/ml	Mężczyzna	56
6447	TSH 3-cia generacja	0.008	uIU/ml	Mężczyzna	56
11608	TSH 3-cia generacja	0.008	uIU/ml	Mężczyzna	43
591	TSH 3-cia generacja	0.008	uIU/ml	Mężczyzna	43
3598	TSH 3-cia generacja	0.008	uIU/ml	Mężczyzna	41
15734	TSH 3-cia generacja	0.008	uIU/ml	Mężczyzna	38
16728	TSH 3-cia generacja	0.008	uIU/ml	Kobieta	35
8570	TSH 3-cia generacja	0.008	uIU/ml	Kobieta	31
8314	TSH 3-cia generacja	0.008	uIU/ml	Kobieta	31
8806	TSH 3-cia generacja	0.008	uIU/ml	Kobieta	30
8807	TSH 3-cia generacja	0.008	uIU/ml	Kobieta	30
8285	TSH 3-cia generacja	0.008	uIU/ml	Kobieta	29
2727	TSH 3-cia generacja	0.008	uIU/ml	Mężczyzna	24
11978	TSH 3-cia generacja	0.008	uIU/ml	Kobieta	21
16592	TSH 3-cia generacja	0.008	uIU/ml	Kobieta	21
1514	TSH 3-cia generacja	0.008	uIU/ml	Kobieta	19
13	TSH 3-cia generacja	0.008	uIU/ml	Mężczyzna	18
35297	TSH 3-cia generacja	0.008	uIU/ml	Kobieta	16
36321	TSH 3-cia generacja	0.008	uIU/ml	Kobieta	15
27304	TSH 3-cia generacja	0.008	uIU/ml	Kobieta	14
24246	TSH 3-cia generacja	0.008	uIU/ml	Mężczyzna	12
24267	TSH 3-cia generacja	0.008	uIU/ml	Mężczyzna	12
35533	TSH 3-cia generacja	0.008	uIU/ml	Kobieta	10
19017	TSH 3-cia generacja	0.008	uIU/ml	Kobieta	78
33142	TSH 3-cia generacja	0.008	uIU/ml	Kobieta	77
8999	TSH 3-cia generacja	0.008	uIU/ml	Mężczyzna	77
9000	TSH 3-cia generacja	0.008	uIU/ml	Mężczyzna	77
9001	TSH 3-cia generacja	0.008	uIU/ml	Mężczyzna	77
18029	TSH 3-cia generacja	0.008	uIU/ml	Kobieta	74
18030	TSH 3-cia generacja	0.008	uIU/ml	Kobieta	74
19579	TSH 3-cia generacja	0.008	uIU/ml	Kobieta	74
19580	TSH 3-cia generacja	0.008	uIU/ml	Kobieta	74
10555	TSH 3-cia generacja	0.008	uIU/ml	Kobieta	70
23046	TSH 3-cia generacja	0.008	uIU/ml	Mężczyzna	68
10507	TSH 3-cia generacja	0.008	uIU/ml	Kobieta	68
32877	TSH 3-cia generacja	0.008	uIU/ml	Mężczyzna	67
22780	TSH 3-cia generacja	0.008	uIU/ml	Mężczyzna	66
38318	TSH 3-cia generacja	0.008	uIU/ml	Kobieta	66
20423	TSH 3-cia generacja	0.008	uIU/ml	Mężczyzna	63
33540	TSH 3-cia generacja	0.008	uIU/ml	Kobieta	63
33578	TSH 3-cia generacja	0.008	uIU/ml	Kobieta	61
30376	TSH 3-cia generacja	0.008	uIU/ml	Kobieta	60
16284	TSH 3-cia generacja	0.008	uIU/ml	Kobieta	59
2883	TSH 3-cia generacja	0.008	uIU/ml	Kobieta	59
2885	TSH 3-cia generacja	0.008	uIU/ml	Kobieta	59
2888	TSH 3-cia generacja	0.008	uIU/ml	Kobieta	59
7839	TSH 3-cia generacja	0.008	uIU/ml	Kobieta	59
15237	TSH 3-cia generacja	0.008	uIU/ml	Kobieta	58
10803	TSH 3-cia generacja	0.008	uIU/ml	Kobieta	58
10804	TSH 3-cia generacja	0.008	uIU/ml	Kobieta	58
10805	TSH 3-cia generacja	0.008	uIU/ml	Kobieta	58
10806	TSH 3-cia generacja	0.008	uIU/ml	Kobieta	58
7711	TSH 3-cia generacja	0.008	uIU/ml	Mężczyzna	58
2640	TSH 3-cia generacja	0.008	uIU/ml	Kobieta	58
10902	TSH 3-cia generacja	0.008	uIU/ml	Mężczyzna	56
10903	TSH 3-cia generacja	0.008	uIU/ml	Mężczyzna	56
6642	TSH 3-cia generacja	0.008	uIU/ml	Kobieta	52
28711	TSH 3-cia generacja	0.008	uIU/ml	Kobieta	48
491	TSH 3-cia generacja	0.008	uIU/ml	Kobieta	39
18738	TSH 3-cia generacja	0.008	uIU/ml	Kobieta	40
14692	TSH 3-cia generacja	0.008	uIU/ml	Mężczyzna	38
5793	TSH 3-cia generacja	0.008	uIU/ml	Kobieta	36
5794	TSH 3-cia generacja	0.008	uIU/ml	Kobieta	36
33714	TSH 3-cia generacja	0.008	uIU/ml	Kobieta	28
37932	TSH 3-cia generacja	0.008	uIU/ml	Kobieta	28
12153	TSH 3-cia generacja	0.008	uIU/ml	Mężczyzna	25
6194	TSH 3-cia generacja	0.008	uIU/ml	Kobieta	25
28817	TSH 3-cia generacja	0.008	uIU/ml	Kobieta	22
23498	TSH 3-cia generacja	0.008	uIU/ml	Mężczyzna	20
5973	TSH 3-cia generacja	0.008	uIU/ml	Kobieta	19
28572	TSH 3-cia generacja	0.008	uIU/ml	Kobieta	19
11155	TSH 3-cia generacja	0.008	uIU/ml	Kobieta	4
15029	TSH 3-cia generacja	0.008	uIU/ml	Kobieta	59
14971	TSH 3-cia generacja	0.008	uIU/ml	Kobieta	45
14984	TSH 3-cia generacja	0.008	uIU/ml	Mężczyzna	44
15034	TSH 3-cia generacja	0.008	uIU/ml	Mężczyzna	38
12178	TSH 3-cia generacja	0.008	uIU/ml	Kobieta	28
379	TSH 3-cia generacja	0.009	uIU/ml	Mężczyzna	84
2016	TSH 3-cia generacja	0.009	uIU/ml	Mężczyzna	79
3925	TSH 3-cia generacja	0.009	uIU/ml	Kobieta	76
1799	TSH 3-cia generacja	0.009	uIU/ml	Kobieta	68
1651	TSH 3-cia generacja	0.009	uIU/ml	Kobieta	58
6496	TSH 3-cia generacja	0.009	uIU/ml	Mężczyzna	32
20469	TSH 3-cia generacja	0.009	uIU/ml	Kobieta	14
1520	TSH 3-cia generacja	0.009	uIU/ml	Mężczyzna	78
9754	TSH 3-cia generacja	0.009	uIU/ml	Kobieta	64
21227	TSH 3-cia generacja	0.009	uIU/ml	Kobieta	54
11359	TSH 3-cia generacja	0.009	uIU/ml	Kobieta	41
9084	TSH 3-cia generacja	0.009	uIU/ml	Mężczyzna	21
19568	TSH 3-cia generacja	0.009	uIU/ml	Mężczyzna	76
19606	TSH 3-cia generacja	0.009	uIU/ml	Mężczyzna	66
19570	TSH 3-cia generacja	0.009	uIU/ml	Kobieta	63
12568	TSH 3-cia generacja	0.009	uIU/ml	Kobieta	60
13698	TSH 3-cia generacja	0.009	uIU/ml	Kobieta	59
16242	TSH 3-cia generacja	0.009	uIU/ml	Kobieta	36
26146	TSH 3-cia generacja	0.009	uIU/ml	Mężczyzna	18
28268	TSH 3-cia generacja	0.009	uIU/ml	Kobieta	17
37128	TSH 3-cia generacja	0.009	uIU/ml	Kobieta	14
27360	TSH 3-cia generacja	0.009	uIU/ml	Kobieta	14
29483	TSH 3-cia generacja	0.009	uIU/ml	Kobieta	84
33020	TSH 3-cia generacja	0.009	uIU/ml	Mężczyzna	78
33992	TSH 3-cia generacja	0.009	uIU/ml	Mężczyzna	72
10219	TSH 3-cia generacja	0.009	uIU/ml	Kobieta	70
1687	TSH 3-cia generacja	0.009	uIU/ml	Kobieta	70
33678	TSH 3-cia generacja	0.009	uIU/ml	Kobieta	68
29463	TSH 3-cia generacja	0.009	uIU/ml	Kobieta	66
14161	TSH 3-cia generacja	0.009	uIU/ml	Mężczyzna	66
30523	TSH 3-cia generacja	0.009	uIU/ml	Kobieta	62
30524	TSH 3-cia generacja	0.009	uIU/ml	Kobieta	62
28647	TSH 3-cia generacja	0.009	uIU/ml	Kobieta	60
33516	TSH 3-cia generacja	0.009	uIU/ml	Kobieta	60
33557	TSH 3-cia generacja	0.009	uIU/ml	Mężczyzna	59
33226	TSH 3-cia generacja	0.009	uIU/ml	Mężczyzna	55
18729	TSH 3-cia generacja	0.009	uIU/ml	Kobieta	51
28247	TSH 3-cia generacja	0.009	uIU/ml	Kobieta	39
33170	TSH 3-cia generacja	0.009	uIU/ml	Kobieta	35
5972	TSH 3-cia generacja	0.009	uIU/ml	Kobieta	19
16226	TSH 3-cia generacja	0.009	uIU/ml	Kobieta	17
16745	TSH 3-cia generacja	0.009	uIU/ml	Mężczyzna	16
15027	TSH 3-cia generacja	0.009	uIU/ml	Mężczyzna	64
4968	TSH 3-cia generacja	0.009	uIU/ml	Kobieta	49
6892	TSH 3-cia generacja	0.009	uIU/ml	Mężczyzna	40
6890	TSH 3-cia generacja	0.009	uIU/ml	Mężczyzna	40
1090	TSH 3-cia generacja	0.009	uIU/ml	Kobieta	29
5691	TSH 3-cia generacja	0.01	uIU/ml	Mężczyzna	14
3930	TSH 3-cia generacja	0.01	uIU/ml	Kobieta	42
10314	TSH 3-cia generacja	0.01	uIU/ml	Mężczyzna	43
4195	TSH 3-cia generacja	0.01	uIU/ml	Mężczyzna	70
10916	TSH 3-cia generacja	0.01	uIU/ml	Kobieta	70
17917	TSH 3-cia generacja	0.01	uIU/ml	Kobieta	68
3081	TSH 3-cia generacja	0.01	uIU/ml	Mężczyzna	62
11606	TSH 3-cia generacja	0.01	uIU/ml	Mężczyzna	44
5468	TSH 3-cia generacja	0.01	uIU/ml	Kobieta	34
8281	TSH 3-cia generacja	0.01	uIU/ml	Kobieta	29
36528	TSH 3-cia generacja	0.01	uIU/ml	Kobieta	15
22693	TSH 3-cia generacja	0.01	uIU/ml	Kobieta	14
24356	TSH 3-cia generacja	0.01	uIU/mL	Kobieta	12
24357	TSH 3-cia generacja	0.01	uIU/mL	Kobieta	12
24358	TSH 3-cia generacja	0.01	uIU/mL	Kobieta	12
5150	TSH 3-cia generacja	0.01	uIU/mL	Kobieta	91
33503	TSH 3-cia generacja	0.01	uIU/ml	Mężczyzna	84
18442	TSH 3-cia generacja	0.01	uIU/mL	Mężczyzna	79
18443	TSH 3-cia generacja	0.01	uIU/mL	Mężczyzna	79
10425	TSH 3-cia generacja	0.01	uIU/mL	Kobieta	78
10426	TSH 3-cia generacja	0.01	uIU/mL	Kobieta	78
10427	TSH 3-cia generacja	0.01	uIU/mL	Kobieta	78
10433	TSH 3-cia generacja	0.01	uIU/mL	Kobieta	78
10434	TSH 3-cia generacja	0.01	uIU/mL	Kobieta	78
10435	TSH 3-cia generacja	0.01	uIU/mL	Kobieta	78
7625	TSH 3-cia generacja	0.01	uIU/mL	Kobieta	76
20954	TSH 3-cia generacja	0.01	uIU/ml	Mężczyzna	73
10088	TSH 3-cia generacja	0.01	uIU/mL	Kobieta	71
21935	TSH 3-cia generacja	0.01	uIU/mL	Kobieta	71
21936	TSH 3-cia generacja	0.01	uIU/mL	Kobieta	71
28972	TSH 3-cia generacja	0.01	uIU/ml	Kobieta	70
15903	TSH 3-cia generacja	0.01	uIU/ml	Kobieta	70
38029	TSH 3-cia generacja	0.01	uIU/ml	Mężczyzna	69
22196	TSH 3-cia generacja	0.01	uIU/mL	Kobieta	69
22197	TSH 3-cia generacja	0.01	uIU/mL	Kobieta	69
22198	TSH 3-cia generacja	0.01	uIU/mL	Kobieta	69
22199	TSH 3-cia generacja	0.01	uIU/mL	Kobieta	69
22200	TSH 3-cia generacja	0.01	uIU/mL	Kobieta	69
33662	TSH 3-cia generacja	0.01	uIU/ml	Kobieta	69
3008	TSH 3-cia generacja	0.01	uIU/mL	Kobieta	67
3389	TSH 3-cia generacja	0.01	uIU/mL	Kobieta	68
33574	TSH 3-cia generacja	0.01	uIU/ml	Mężczyzna	66
16779	TSH 3-cia generacja	0.01	uIU/mL	Kobieta	66
23183	TSH 3-cia generacja	0.01	uIU/mL	Mężczyzna	66
33519	TSH 3-cia generacja	0.01	uIU/ml	Kobieta	66
10292	TSH 3-cia generacja	0.01	uIU/ml	Kobieta	64
10115	TSH 3-cia generacja	0.01	uIU/mL	Kobieta	63
16920	TSH 3-cia generacja	0.01	uIU/mL	Kobieta	61
21751	TSH 3-cia generacja	0.01	uIU/mL	Mężczyzna	60
21752	TSH 3-cia generacja	0.01	uIU/mL	Mężczyzna	60
3017	TSH 3-cia generacja	0.01	uIU/ml	Kobieta	59
9700	TSH 3-cia generacja	0.01	uIU/mL	Kobieta	59
9701	TSH 3-cia generacja	0.01	uIU/mL	Kobieta	59
28990	TSH 3-cia generacja	0.01	uIU/ml	Kobieta	59
18625	TSH 3-cia generacja	0.01	uIU/mL	Mężczyzna	59
7706	TSH 3-cia generacja	0.01	uIU/mL	Mężczyzna	58
7712	TSH 3-cia generacja	0.01	uIU/mL	Mężczyzna	58
2641	TSH 3-cia generacja	0.01	uIU/mL	Kobieta	58
9286	TSH 3-cia generacja	0.01	uIU/ml	Mężczyzna	56
19373	TSH 3-cia generacja	0.01	uIU/mL	Mężczyzna	56
21678	TSH 3-cia generacja	0.01	uIU/mL	Mężczyzna	56
9473	TSH 3-cia generacja	0.01	uIU/mL	Mężczyzna	56
13913	TSH 3-cia generacja	0.01	uIU/mL	Kobieta	55
19378	TSH 3-cia generacja	0.01	uIU/mL	Mężczyzna	54
19379	TSH 3-cia generacja	0.01	uIU/mL	Mężczyzna	54
2338	TSH 3-cia generacja	0.01	uIU/mL	Kobieta	54
9386	TSH 3-cia generacja	0.01	uIU/mL	Mężczyzna	52
15981	TSH 3-cia generacja	0.01	uIU/ml	Kobieta	52
7798	TSH 3-cia generacja	0.01	uIU/mL	Kobieta	51
7131	TSH 3-cia generacja	0.01	uIU/mL	Mężczyzna	49
15093	TSH 3-cia generacja	0.01	uIU/ml	Mężczyzna	48
8591	TSH 3-cia generacja	0.01	uIU/mL	Kobieta	45
10744	TSH 3-cia generacja	0.01	uIU/mL	Mężczyzna	45
10745	TSH 3-cia generacja	0.01	uIU/mL	Mężczyzna	45
21985	TSH 3-cia generacja	0.01	uIU/mL	Mężczyzna	45
21315	TSH 3-cia generacja	0.01	uIU/mL	Kobieta	45
21318	TSH 3-cia generacja	0.01	uIU/mL	Kobieta	45
13176	TSH 3-cia generacja	0.01	uIU/mL	Kobieta	40
18740	TSH 3-cia generacja	0.01	uIU/mL	Kobieta	40
6959	TSH 3-cia generacja	0.01	uIU/mL	Kobieta	38
33556	TSH 3-cia generacja	0.01	uIU/ml	Kobieta	38
13498	TSH 3-cia generacja	0.01	uIU/mL	Kobieta	37
5050	TSH 3-cia generacja	0.01	uIU/mL	Kobieta	36
8725	TSH 3-cia generacja	0.01	uIU/mL	Kobieta	35
9096	TSH 3-cia generacja	0.01	uIU/mL	Mężczyzna	31
24837	TSH 3-cia generacja	0.01	uIU/ml	Kobieta	30
2694	TSH 3-cia generacja	0.01	uIU/mL	Kobieta	25
22786	TSH 3-cia generacja	0.01	uIU/mL	Kobieta	23
28173	TSH 3-cia generacja	0.01	uIU/ml	Kobieta	19
9742	TSH 3-cia generacja	0.01	uIU/ml	Mężczyzna	16
4397	TSH 3-cia generacja	0.01	uIU/mL	Mężczyzna	11
16771	TSH 3-cia generacja	0.01	uIU/ml	Mężczyzna	9
9493	TSH 3-cia generacja	0.01	uIU/ml	Mężczyzna	6
12819	TSH 3-cia generacja	0.01	uIU/ml	Kobieta	77
9557	TSH 3-cia generacja	0.01	uIU/mL	Mężczyzna	72
9580	TSH 3-cia generacja	0.01	uIU/mL	Mężczyzna	72
9591	TSH 3-cia generacja	0.01	uIU/mL	Mężczyzna	73
12867	TSH 3-cia generacja	0.01	uIU/ml	Kobieta	68
5205	TSH 3-cia generacja	0.01	uIU/mL	Kobieta	65
5436	TSH 3-cia generacja	0.01	uIU/mL	Kobieta	65
12588	TSH 3-cia generacja	0.01	uIU/ml	Kobieta	65
6001	TSH 3-cia generacja	0.01	uIU/mL	Kobieta	62
2393	TSH 3-cia generacja	0.01	uIU/mL	Kobieta	62
2394	TSH 3-cia generacja	0.01	uIU/mL	Kobieta	62
2392	TSH 3-cia generacja	0.01	uIU/mL	Kobieta	62
2390	TSH 3-cia generacja	0.01	uIU/mL	Kobieta	63
2395	TSH 3-cia generacja	0.01	uIU/mL	Kobieta	63
2391	TSH 3-cia generacja	0.01	uIU/mL	Kobieta	63
340	TSH 3-cia generacja	0.01	uIU/mL	Kobieta	58
4284	TSH 3-cia generacja	0.01	uIU/mL	Kobieta	54
1007	TSH 3-cia generacja	0.01	uIU/mL	Mężczyzna	53
9219	TSH 3-cia generacja	0.01	uIU/mL	Kobieta	51
9220	TSH 3-cia generacja	0.01	uIU/mL	Kobieta	51
9453	TSH 3-cia generacja	0.01	uIU/mL	Kobieta	50
17239	TSH 3-cia generacja	0.01	uIU/ml	Kobieta	43
8038	TSH 3-cia generacja	0.01	uIU/mL	Mężczyzna	40
17507	TSH 3-cia generacja	0.01	uIU/mL	Mężczyzna	40
3709	TSH 3-cia generacja	0.01	uIU/mL	Kobieta	37
5519	TSH 3-cia generacja	0.01	uIU/mL	Kobieta	34
79	TSH 3-cia generacja	0.01	uIU/mL	Kobieta	28
10033	TSH 3-cia generacja	0.01	uIU/mL	Mężczyzna	24
6392	TSH 3-cia generacja	0.011	uIU/ml	Mężczyzna	89
5881	TSH 3-cia generacja	0.011	uIU/ml	Kobieta	76
1005	TSH 3-cia generacja	0.011	uIU/ml	Kobieta	67
1586	TSH 3-cia generacja	0.011	uIU/ml	Mężczyzna	63
6321	TSH 3-cia generacja	0.011	uIU/ml	Mężczyzna	87
6319	TSH 3-cia generacja	0.011	uIU/ml	Mężczyzna	87
11952	TSH 3-cia generacja	0.011	uIU/ml	Kobieta	87
505	TSH 3-cia generacja	0.011	uIU/ml	Kobieta	63
20149	TSH 3-cia generacja	0.011	uIU/ml	Mężczyzna	63
3314	TSH 3-cia generacja	0.011	uIU/ml	Kobieta	61
3503	TSH 3-cia generacja	0.011	uIU/ml	Kobieta	62
1018	TSH 3-cia generacja	0.011	uIU/ml	Kobieta	31
1455	TSH 3-cia generacja	0.011	uIU/ml	Kobieta	70
16776	TSH 3-cia generacja	0.011	uIU/ml	Mężczyzna	70
19608	TSH 3-cia generacja	0.011	uIU/ml	Mężczyzna	66
13179	TSH 3-cia generacja	0.011	uIU/ml	Mężczyzna	65
8625	TSH 3-cia generacja	0.011	uIU/ml	Kobieta	64
9887	TSH 3-cia generacja	0.011	uIU/ml	Mężczyzna	63
2007	TSH 3-cia generacja	0.011	uIU/ml	Kobieta	62
11227	TSH 3-cia generacja	0.011	uIU/ml	Kobieta	61
6501	TSH 3-cia generacja	0.011	uIU/ml	Kobieta	61
8515	TSH 3-cia generacja	0.011	uIU/ml	Kobieta	41
8282	TSH 3-cia generacja	0.011	uIU/ml	Kobieta	29
3298	TSH 3-cia generacja	0.011	uIU/ml	Kobieta	28
2393	TSH 3-cia generacja	0.011	uIU/ml	Kobieta	19
2995	TSH 3-cia generacja	0.011	uIU/ml	Kobieta	18
24510	TSH 3-cia generacja	0.011	uIU/ml	Kobieta	17
36462	TSH 3-cia generacja	0.011	uIU/ml	Kobieta	16
35050	TSH 3-cia generacja	0.011	uIU/ml	Kobieta	14
27913	TSH 3-cia generacja	0.011	uIU/ml	Kobieta	14
35258	TSH 3-cia generacja	0.011	uIU/ml	Kobieta	12
18679	TSH 3-cia generacja	0.011	uIU/mL	Kobieta	93
13836	TSH 3-cia generacja	0.011	uIU/ml	Mężczyzna	88
28638	TSH 3-cia generacja	0.011	uIU/ml	Kobieta	85
29687	TSH 3-cia generacja	0.011	uIU/ml	Kobieta	84
33158	TSH 3-cia generacja	0.011	uIU/ml	Kobieta	76
10936	TSH 3-cia generacja	0.011	uIU/mL	Kobieta	71
7561	TSH 3-cia generacja	0.011	uIU/mL	Kobieta	69
2784	TSH 3-cia generacja	0.011	uIU/ml	Kobieta	67
3115	TSH 3-cia generacja	0.011	uIU/mL	Kobieta	67
20662	TSH 3-cia generacja	0.011	uIU/ml	Kobieta	65
10272	TSH 3-cia generacja	0.011	uIU/ml	Kobieta	64
18346	TSH 3-cia generacja	0.011	uIU/ml	Kobieta	58
33489	TSH 3-cia generacja	0.011	uIU/ml	Kobieta	58
33703	TSH 3-cia generacja	0.011	uIU/ml	Kobieta	57
28666	TSH 3-cia generacja	0.011	uIU/ml	Kobieta	51
11512	TSH 3-cia generacja	0.011	uIU/ml	Mężczyzna	44
13696	TSH 3-cia generacja	0.011	uIU/mL	Mężczyzna	43
10502	TSH 3-cia generacja	0.011	uIU/mL	Kobieta	43
15874	TSH 3-cia generacja	0.011	uIU/ml	Mężczyzna	40
28872	TSH 3-cia generacja	0.011	uIU/ml	Kobieta	37
8516	TSH 3-cia generacja	0.011	uIU/mL	Kobieta	25
12900	TSH 3-cia generacja	0.011	uIU/mL	Kobieta	20
10507	TSH 3-cia generacja	0.011	uIU/ml	Kobieta	86
15060	TSH 3-cia generacja	0.011	uIU/ml	Kobieta	78
15000	TSH 3-cia generacja	0.011	uIU/ml	Kobieta	77
8198	TSH 3-cia generacja	0.011	uIU/mL	Kobieta	75
14972	TSH 3-cia generacja	0.011	uIU/ml	Kobieta	66
1121	TSH 3-cia generacja	0.011	uIU/ml	Kobieta	57
4677	TSH 3-cia generacja	0.011	uIU/mL	Kobieta	54
3019	TSH 3-cia generacja	0.011	uIU/mL	Kobieta	37
1091	TSH 3-cia generacja	0.011	uIU/mL	Kobieta	29
501	TSH 3-cia generacja	0.011	uIU/ml	Kobieta	25
3404	TSH 3-cia generacja	0.012	uIU/ml	Mężczyzna	82
6692	TSH 3-cia generacja	0.012	uIU/ml	Kobieta	65
934	TSH 3-cia generacja	0.012	uIU/ml	Kobieta	58
6097	TSH 3-cia generacja	0.012	uIU/ml	Kobieta	56
4439	TSH 3-cia generacja	0.012	uIU/ml	Kobieta	40
11555	TSH 3-cia generacja	0.012	uIU/ml	Mężczyzna	87
20214	TSH 3-cia generacja	0.012	uIU/ml	Kobieta	87
19704	TSH 3-cia generacja	0.012	uIU/ml	Kobieta	86
9832	TSH 3-cia generacja	0.012	uIU/ml	Kobieta	80
3103	TSH 3-cia generacja	0.012	uIU/ml	Kobieta	68
9690	TSH 3-cia generacja	0.012	uIU/ml	Mężczyzna	63
6098	TSH 3-cia generacja	0.012	uIU/ml	Kobieta	61
17439	TSH 3-cia generacja	0.012	uIU/ml	Kobieta	49
3047	TSH 3-cia generacja	0.012	uIU/ml	Kobieta	79
19607	TSH 3-cia generacja	0.012	uIU/ml	Mężczyzna	66
20126	TSH 3-cia generacja	0.012	uIU/ml	Mężczyzna	60
2874	TSH 3-cia generacja	0.012	uIU/ml	Mężczyzna	50
7092	TSH 3-cia generacja	0.012	uIU/ml	Kobieta	23
34571	TSH 3-cia generacja	0.012	uIU/ml	Kobieta	16
36461	TSH 3-cia generacja	0.012	uIU/ml	Kobieta	16
36970	TSH 3-cia generacja	0.012	uIU/ml	Mężczyzna	14
26733	TSH 3-cia generacja	0.012	uIU/ml	Kobieta	12
38085	TSH 3-cia generacja	0.012	uIU/ml	Mężczyzna	78
19582	TSH 3-cia generacja	0.012	uIU/ml	Kobieta	74
10553	TSH 3-cia generacja	0.012	uIU/ml	Kobieta	73
10089	TSH 3-cia generacja	0.012	uIU/mL	Kobieta	71
14937	TSH 3-cia generacja	0.012	uIU/ml	Kobieta	68
33445	TSH 3-cia generacja	0.012	uIU/ml	Kobieta	68
12487	TSH 3-cia generacja	0.012	uIU/ml	Kobieta	66
4213	TSH 3-cia generacja	0.012	uIU/ml	Kobieta	63
37832	TSH 3-cia generacja	0.012	uIU/ml	Kobieta	63
33179	TSH 3-cia generacja	0.012	uIU/ml	Kobieta	58
33640	TSH 3-cia generacja	0.012	uIU/ml	Kobieta	56
9165	TSH 3-cia generacja	0.012	uIU/ml	Kobieta	47
33675	TSH 3-cia generacja	0.012	uIU/ml	Kobieta	48
11511	TSH 3-cia generacja	0.012	uIU/ml	Mężczyzna	44
33710	TSH 3-cia generacja	0.012	uIU/ml	Kobieta	41
8687	TSH 3-cia generacja	0.012	uIU/mL	Kobieta	35
16228	TSH 3-cia generacja	0.012	uIU/ml	Kobieta	17
16384	TSH 3-cia generacja	0.012	uIU/ml	Kobieta	13
4162	TSH 3-cia generacja	0.012	uIU/mL	Mężczyzna	86
17207	TSH 3-cia generacja	0.012	uIU/ml	Kobieta	75
15089	TSH 3-cia generacja	0.012	uIU/ml	Kobieta	75
15097	TSH 3-cia generacja	0.012	uIU/ml	Kobieta	74
6680	TSH 3-cia generacja	0.012	uIU/ml	Mężczyzna	70
15059	TSH 3-cia generacja	0.012	uIU/ml	Kobieta	68
7413	TSH 3-cia generacja	0.012	uIU/mL	Mężczyzna	65
12557	TSH 3-cia generacja	0.012	uIU/ml	Kobieta	61
14981	TSH 3-cia generacja	0.012	uIU/ml	Kobieta	61
12739	TSH 3-cia generacja	0.012	uIU/ml	Mężczyzna	56
6894	TSH 3-cia generacja	0.012	uIU/ml	Kobieta	46
10670	TSH 3-cia generacja	0.012	uIU/ml	Kobieta	41
5679	TSH 3-cia generacja	0.013	uIU/ml	Mężczyzna	86
5658	TSH 3-cia generacja	0.013	uIU/ml	Kobieta	78
4675	TSH 3-cia generacja	0.013	uIU/ml	Mężczyzna	65
1624	TSH 3-cia generacja	0.013	uIU/ml	Kobieta	40
5963	TSH 3-cia generacja	0.013	uIU/ml	Kobieta	67
1437	TSH 3-cia generacja	0.013	uIU/ml	Kobieta	44
20955	TSH 3-cia generacja	0.013	uIU/ml	Mężczyzna	43
9610	TSH 3-cia generacja	0.013	uIU/ml	Kobieta	71
1456	TSH 3-cia generacja	0.013	uIU/ml	Kobieta	70
16777	TSH 3-cia generacja	0.013	uIU/ml	Mężczyzna	70
590	TSH 3-cia generacja	0.013	uIU/ml	Mężczyzna	43
7971	TSH 3-cia generacja	0.013	uIU/ml	Kobieta	32
8568	TSH 3-cia generacja	0.013	uIU/ml	Kobieta	31
8315	TSH 3-cia generacja	0.013	uIU/ml	Kobieta	31
8313	TSH 3-cia generacja	0.013	uIU/ml	Kobieta	31
8290	TSH 3-cia generacja	0.013	uIU/ml	Kobieta	29
14462	TSH 3-cia generacja	0.013	uIU/ml	Kobieta	20
36754	TSH 3-cia generacja	0.013	uIU/ml	Kobieta	14
22447	TSH 3-cia generacja	0.013	uIU/ml	Mężczyzna	7
5226	TSH 3-cia generacja	0.013	uIU/mL	Kobieta	91
19868	TSH 3-cia generacja	0.013	uIU/ml	Mężczyzna	80
33998	TSH 3-cia generacja	0.013	uIU/ml	Mężczyzna	72
33597	TSH 3-cia generacja	0.013	uIU/ml	Kobieta	71
33430	TSH 3-cia generacja	0.013	uIU/ml	Kobieta	70
5058	TSH 3-cia generacja	0.013	uIU/ml	Kobieta	70
25771	TSH 3-cia generacja	0.013	uIU/ml	Mężczyzna	69
25803	TSH 3-cia generacja	0.013	uIU/ml	Mężczyzna	69
33720	TSH 3-cia generacja	0.013	uIU/ml	Kobieta	68
2880	TSH 3-cia generacja	0.013	uIU/ml	Kobieta	67
22778	TSH 3-cia generacja	0.013	uIU/mL	Mężczyzna	66
33472	TSH 3-cia generacja	0.013	uIU/ml	Kobieta	66
13977	TSH 3-cia generacja	0.013	uIU/ml	Mężczyzna	63
33715	TSH 3-cia generacja	0.013	uIU/ml	Mężczyzna	60
32920	TSH 3-cia generacja	0.013	uIU/ml	Kobieta	46
9235	TSH 3-cia generacja	0.013	uIU/ml	Kobieta	39
15039	TSH 3-cia generacja	0.013	uIU/ml	Kobieta	32
9741	TSH 3-cia generacja	0.013	uIU/mL	Mężczyzna	16
15045	TSH 3-cia generacja	0.013	uIU/ml	Kobieta	16
16722	TSH 3-cia generacja	0.013	uIU/ml	Kobieta	13
12271	TSH 3-cia generacja	0.013	uIU/ml	Kobieta	88
4161	TSH 3-cia generacja	0.013	uIU/mL	Mężczyzna	86
12580	TSH 3-cia generacja	0.013	uIU/ml	Kobieta	72
15064	TSH 3-cia generacja	0.013	uIU/ml	Kobieta	70
17361	TSH 3-cia generacja	0.013	uIU/ml	Kobieta	70
14960	TSH 3-cia generacja	0.013	uIU/ml	Kobieta	68
12681	TSH 3-cia generacja	0.013	uIU/ml	Kobieta	64
15001	TSH 3-cia generacja	0.013	uIU/ml	Mężczyzna	63
1675	TSH 3-cia generacja	0.013	uIU/ml	Kobieta	62
13029	TSH 3-cia generacja	0.013	uIU/ml	Kobieta	49
5280	TSH 3-cia generacja	0.014	uIU/ml	Kobieta	88
6855	TSH 3-cia generacja	0.014	uIU/ml	Kobieta	40
20213	TSH 3-cia generacja	0.014	uIU/ml	Kobieta	87
9831	TSH 3-cia generacja	0.014	uIU/ml	Kobieta	80
9833	TSH 3-cia generacja	0.014	uIU/ml	Kobieta	80
17573	TSH 3-cia generacja	0.014	uIU/ml	Mężczyzna	69
9185	TSH 3-cia generacja	0.014	uIU/ml	Kobieta	44
10325	TSH 3-cia generacja	0.014	uIU/ml	Mężczyzna	43
278	TSH 3-cia generacja	0.014	uIU/ml	Kobieta	40
21291	TSH 3-cia generacja	0.014	uIU/ml	Kobieta	14
21801	TSH 3-cia generacja	0.014	uIU/ml	Kobieta	73
4197	TSH 3-cia generacja	0.014	uIU/ml	Mężczyzna	70
10963	TSH 3-cia generacja	0.014	uIU/ml	Kobieta	68
3271	TSH 3-cia generacja	0.014	uIU/ml	Mężczyzna	61
2875	TSH 3-cia generacja	0.014	uIU/ml	Mężczyzna	50
16923	TSH 3-cia generacja	0.014	uIU/ml	Kobieta	44
37127	TSH 3-cia generacja	0.014	uIU/ml	Kobieta	14
35207	TSH 3-cia generacja	0.014	uIU/ml	Kobieta	14
27126	TSH 3-cia generacja	0.014	uIU/ml	Mężczyzna	11
35686	TSH 3-cia generacja	0.014	uIU/ml	Kobieta	10
16505	TSH 3-cia generacja	0.014	uIU/ml	Kobieta	85
18731	TSH 3-cia generacja	0.014	uIU/mL	Kobieta	83
33993	TSH 3-cia generacja	0.014	uIU/ml	Mężczyzna	71
33552	TSH 3-cia generacja	0.014	uIU/ml	Kobieta	70
28707	TSH 3-cia generacja	0.014	uIU/ml	Kobieta	69
3274	TSH 3-cia generacja	0.014	uIU/mL	Kobieta	70
33444	TSH 3-cia generacja	0.014	uIU/ml	Kobieta	69
11566	TSH 3-cia generacja	0.014	uIU/mL	Mężczyzna	68
2962	TSH 3-cia generacja	0.014	uIU/ml	Kobieta	67
10964	TSH 3-cia generacja	0.014	uIU/ml	Kobieta	65
38319	TSH 3-cia generacja	0.014	uIU/ml	Kobieta	66
30613	TSH 3-cia generacja	0.014	uIU/ml	Kobieta	62
33655	TSH 3-cia generacja	0.014	uIU/ml	Kobieta	55
33642	TSH 3-cia generacja	0.014	uIU/ml	Kobieta	55
33599	TSH 3-cia generacja	0.014	uIU/ml	Kobieta	52
21727	TSH 3-cia generacja	0.014	uIU/mL	Mężczyzna	43
33425	TSH 3-cia generacja	0.014	uIU/ml	Kobieta	40
5599	TSH 3-cia generacja	0.014	uIU/mL	Kobieta	36
15354	TSH 3-cia generacja	0.014	uIU/ml	Kobieta	34
6805	TSH 3-cia generacja	0.014	uIU/ml	Kobieta	31
33427	TSH 3-cia generacja	0.014	uIU/ml	Mężczyzna	23
9740	TSH 3-cia generacja	0.014	uIU/mL	Mężczyzna	16
11161	TSH 3-cia generacja	0.014	uIU/ml	Mężczyzna	8
1032	TSH 3-cia generacja	0.014	uIU/mL	Kobieta	68
13023	TSH 3-cia generacja	0.014	uIU/ml	Kobieta	67
10671	TSH 3-cia generacja	0.014	uIU/ml	Kobieta	41
14964	TSH 3-cia generacja	0.014	uIU/ml	Kobieta	41
5687	TSH 3-cia generacja	0.014	uIU/ml	Kobieta	19
1377	TSH 3-cia generacja	0.015	uIU/ml	Mężczyzna	14
818	TSH 3-cia generacja	0.015	uIU/ml	Kobieta	36
9504	TSH 3-cia generacja	0.015	uIU/ml	Kobieta	78
19636	TSH 3-cia generacja	0.015	uIU/ml	Mężczyzna	71
18526	TSH 3-cia generacja	0.015	uIU/ml	Mężczyzna	63
6099	TSH 3-cia generacja	0.015	uIU/ml	Kobieta	61
11335	TSH 3-cia generacja	0.015	uIU/ml	Kobieta	49
1019	TSH 3-cia generacja	0.015	uIU/ml	Kobieta	31
12618	TSH 3-cia generacja	0.015	uIU/ml	Kobieta	95
8626	TSH 3-cia generacja	0.015	uIU/ml	Kobieta	64
9408	TSH 3-cia generacja	0.015	uIU/ml	Kobieta	42
8618	TSH 3-cia generacja	0.015	uIU/ml	Kobieta	40
36753	TSH 3-cia generacja	0.015	uIU/ml	Kobieta	14
26364	TSH 3-cia generacja	0.015	uIU/ml	Kobieta	14
36657	TSH 3-cia generacja	0.015	uIU/ml	Kobieta	11
10591	TSH 3-cia generacja	0.015	uIU/ml	Kobieta	75
33994	TSH 3-cia generacja	0.015	uIU/ml	Mężczyzna	72
21065	TSH 3-cia generacja	0.015	uIU/ml	Kobieta	65
20422	TSH 3-cia generacja	0.015	uIU/ml	Mężczyzna	63
9998	TSH 3-cia generacja	0.015	uIU/ml	Mężczyzna	60
21753	TSH 3-cia generacja	0.015	uIU/mL	Mężczyzna	60
21754	TSH 3-cia generacja	0.015	uIU/mL	Mężczyzna	60
3458	TSH 3-cia generacja	0.015	uIU/ml	Kobieta	47
28234	TSH 3-cia generacja	0.015	uIU/ml	Kobieta	39
9056	TSH 3-cia generacja	0.015	uIU/ml	Kobieta	35
9057	TSH 3-cia generacja	0.015	uIU/mL	Kobieta	35
14991	TSH 3-cia generacja	0.015	uIU/ml	Kobieta	72
1031	TSH 3-cia generacja	0.015	uIU/mL	Kobieta	68
15231	TSH 3-cia generacja	0.015	uIU/ml	Mężczyzna	63
4011	TSH 3-cia generacja	0.015	uIU/mL	Mężczyzna	62
4282	TSH 3-cia generacja	0.015	uIU/ml	Kobieta	54
4283	TSH 3-cia generacja	0.015	uIU/mL	Kobieta	54
14966	TSH 3-cia generacja	0.015	uIU/ml	Kobieta	52
6937	TSH 3-cia generacja	0.015	uIU/ml	Kobieta	39
12826	TSH 3-cia generacja	0.015	uIU/ml	Kobieta	33
5205	TSH 3-cia generacja	0.016	uIU/ml	Kobieta	65
1103	TSH 3-cia generacja	0.016	uIU/ml	Kobieta	46
22561	TSH 3-cia generacja	0.016	uIU/ml	Mężczyzna	6
10434	TSH 3-cia generacja	0.016	uIU/ml	Kobieta	90
6318	TSH 3-cia generacja	0.016	uIU/ml	Mężczyzna	87
19834	TSH 3-cia generacja	0.016	uIU/ml	Kobieta	86
16321	TSH 3-cia generacja	0.016	uIU/ml	Mężczyzna	79
18194	TSH 3-cia generacja	0.016	uIU/ml	Kobieta	78
12159	TSH 3-cia generacja	0.016	uIU/ml	Kobieta	66
8641	TSH 3-cia generacja	0.016	uIU/ml	Kobieta	30
21097	TSH 3-cia generacja	0.016	uIU/ml	Kobieta	9
18611	TSH 3-cia generacja	0.016	uIU/ml	Mężczyzna	76
13403	TSH 3-cia generacja	0.016	uIU/ml	Kobieta	72
11146	TSH 3-cia generacja	0.016	uIU/ml	Mężczyzna	70
7005	TSH 3-cia generacja	0.016	uIU/ml	Mężczyzna	65
11295	TSH 3-cia generacja	0.016	uIU/ml	Mężczyzna	64
11607	TSH 3-cia generacja	0.016	uIU/ml	Mężczyzna	44
15673	TSH 3-cia generacja	0.016	uIU/ml	Kobieta	39
8286	TSH 3-cia generacja	0.016	uIU/ml	Kobieta	29
7093	TSH 3-cia generacja	0.016	uIU/ml	Kobieta	23
36973	TSH 3-cia generacja	0.016	uIU/ml	Mężczyzna	14
36752	TSH 3-cia generacja	0.016	uIU/ml	Kobieta	14
27359	TSH 3-cia generacja	0.016	uIU/ml	Kobieta	14
36640	TSH 3-cia generacja	0.016	uIU/ml	Kobieta	10
35685	TSH 3-cia generacja	0.016	uIU/ml	Kobieta	10
34627	TSH 3-cia generacja	0.016	uIU/ml	Kobieta	8
25465	TSH 3-cia generacja	0.016	uIU/ml	Kobieta	83
33502	TSH 3-cia generacja	0.016	uIU/ml	Kobieta	75
3275	TSH 3-cia generacja	0.016	uIU/mL	Kobieta	70
28509	TSH 3-cia generacja	0.016	uIU/ml	Kobieta	68
33648	TSH 3-cia generacja	0.016	uIU/ml	Mężczyzna	66
33700	TSH 3-cia generacja	0.016	uIU/ml	Mężczyzna	66
21557	TSH 3-cia generacja	0.016	uIU/mL	Mężczyzna	65
10114	TSH 3-cia generacja	0.016	uIU/mL	Kobieta	63
28975	TSH 3-cia generacja	0.016	uIU/ml	Kobieta	62
33398	TSH 3-cia generacja	0.016	uIU/ml	Kobieta	32
29714	TSH 3-cia generacja	0.016	uIU/ml	Kobieta	20
4316	TSH 3-cia generacja	0.016	uIU/mL	Kobieta	75
2950	TSH 3-cia generacja	0.016	uIU/mL	Kobieta	69
5653	TSH 3-cia generacja	0.016	uIU/ml	Mężczyzna	58
5266	TSH 3-cia generacja	0.016	uIU/ml	Kobieta	47
2225	TSH 3-cia generacja	0.016	uIU/ml	Kobieta	40
3937	TSH 3-cia generacja	0.016	uIU/mL	Kobieta	34
1089	TSH 3-cia generacja	0.016	uIU/mL	Kobieta	29
3342	TSH 3-cia generacja	0.017	uIU/ml	Kobieta	13
4060	TSH 3-cia generacja	0.017	uIU/ml	Kobieta	10
6335	TSH 3-cia generacja	0.017	uIU/ml	Kobieta	40
5536	TSH 3-cia generacja	0.017	uIU/ml	Kobieta	37
5571	TSH 3-cia generacja	0.017	uIU/ml	Kobieta	32
3283	TSH 3-cia generacja	0.017	uIU/ml	Kobieta	82
9505	TSH 3-cia generacja	0.017	uIU/ml	Kobieta	78
13324	TSH 3-cia generacja	0.017	uIU/ml	Kobieta	72
3265	TSH 3-cia generacja	0.017	uIU/ml	Kobieta	67
3079	TSH 3-cia generacja	0.017	uIU/ml	Kobieta	62
8516	TSH 3-cia generacja	0.017	uIU/ml	Kobieta	41
7972	TSH 3-cia generacja	0.017	uIU/ml	Kobieta	32
35662	TSH 3-cia generacja	0.017	uIU/ml	Kobieta	16
37418	TSH 3-cia generacja	0.017	uIU/ml	Kobieta	14
18730	TSH 3-cia generacja	0.017	uIU/ml	Kobieta	83
33658	TSH 3-cia generacja	0.017	uIU/ml	Kobieta	77
33610	TSH 3-cia generacja	0.017	uIU/ml	Kobieta	75
25386	TSH 3-cia generacja	0.017	uIU/ml	Kobieta	66
21558	TSH 3-cia generacja	0.017	uIU/ml	Mężczyzna	65
16331	TSH 3-cia generacja	0.017	uIU/ml	Kobieta	12
8199	TSH 3-cia generacja	0.017	uIU/mL	Kobieta	75
1677	TSH 3-cia generacja	0.017	uIU/mL	Kobieta	62
5156	TSH 3-cia generacja	0.018	uIU/ml	Kobieta	77
4652	TSH 3-cia generacja	0.018	uIU/ml	Kobieta	67
2208	TSH 3-cia generacja	0.018	uIU/ml	Kobieta	25
21771	TSH 3-cia generacja	0.018	uIU/ml	Kobieta	15
6322	TSH 3-cia generacja	0.018	uIU/ml	Mężczyzna	87
9959	TSH 3-cia generacja	0.018	uIU/ml	Kobieta	73
9958	TSH 3-cia generacja	0.018	uIU/ml	Kobieta	73
6875	TSH 3-cia generacja	0.018	uIU/ml	Kobieta	63
5897	TSH 3-cia generacja	0.018	uIU/ml	Kobieta	59
15415	TSH 3-cia generacja	0.018	uIU/ml	Mężczyzna	26
13529	TSH 3-cia generacja	0.018	uIU/ml	Kobieta	90
9614	TSH 3-cia generacja	0.018	uIU/ml	Kobieta	71
19447	TSH 3-cia generacja	0.018	uIU/ml	Kobieta	70
11686	TSH 3-cia generacja	0.018	uIU/ml	Kobieta	69
20866	TSH 3-cia generacja	0.018	uIU/ml	Mężczyzna	64
5151	TSH 3-cia generacja	0.018	uIU/ml	Kobieta	91
25539	TSH 3-cia generacja	0.018	uIU/ml	Kobieta	83
19015	TSH 3-cia generacja	0.018	uIU/mL	Kobieta	78
29843	TSH 3-cia generacja	0.018	uIU/ml	Kobieta	77
12323	TSH 3-cia generacja	0.018	uIU/ml	Kobieta	76
33455	TSH 3-cia generacja	0.018	uIU/ml	Kobieta	68
4115	TSH 3-cia generacja	0.018	uIU/ml	Kobieta	66
33450	TSH 3-cia generacja	0.018	uIU/ml	Mężczyzna	60
15247	TSH 3-cia generacja	0.018	uIU/ml	Kobieta	37
15122	TSH 3-cia generacja	0.018	uIU/ml	Mężczyzna	32
33667	TSH 3-cia generacja	0.018	uIU/ml	Kobieta	30
14959	TSH 3-cia generacja	0.018	uIU/ml	Kobieta	62
12835	TSH 3-cia generacja	0.018	uIU/ml	Kobieta	62
1678	TSH 3-cia generacja	0.018	uIU/mL	Kobieta	62
5650	TSH 3-cia generacja	0.018	uIU/mL	Mężczyzna	58
12425	TSH 3-cia generacja	0.018	uIU/ml	Kobieta	24
5692	TSH 3-cia generacja	0.018	uIU/mL	Kobieta	19
743	TSH 3-cia generacja	0.019	uIU/ml	Mężczyzna	73
4673	TSH 3-cia generacja	0.019	uIU/ml	Kobieta	65
13542	TSH 3-cia generacja	0.019	uIU/ml	Mężczyzna	80
9957	TSH 3-cia generacja	0.019	uIU/ml	Kobieta	73
20965	TSH 3-cia generacja	0.019	uIU/ml	Kobieta	67
7546	TSH 3-cia generacja	0.019	uIU/ml	Kobieta	48
9190	TSH 3-cia generacja	0.019	uIU/ml	Kobieta	44
10657	TSH 3-cia generacja	0.019	uIU/ml	Kobieta	71
9797	TSH 3-cia generacja	0.019	uIU/ml	Mężczyzna	68
6534	TSH 3-cia generacja	0.019	uIU/ml	Kobieta	61
16360	TSH 3-cia generacja	0.019	uIU/ml	Kobieta	20
33739	TSH 3-cia generacja	0.019	uIU/ml	Kobieta	83
2790	TSH 3-cia generacja	0.019	uIU/ml	Kobieta	71
29462	TSH 3-cia generacja	0.019	uIU/ml	Kobieta	66
33704	TSH 3-cia generacja	0.019	uIU/ml	Kobieta	65
33596	TSH 3-cia generacja	0.019	uIU/ml	Kobieta	59
33749	TSH 3-cia generacja	0.019	uIU/ml	Kobieta	55
15244	TSH 3-cia generacja	0.019	uIU/ml	Mężczyzna	53
33615	TSH 3-cia generacja	0.019	uIU/ml	Kobieta	50
33413	TSH 3-cia generacja	0.019	uIU/ml	Kobieta	42
15132	TSH 3-cia generacja	0.019	uIU/ml	Kobieta	36
29184	TSH 3-cia generacja	0.019	uIU/ml	Kobieta	32
28524	TSH 3-cia generacja	0.019	uIU/ml	Kobieta	26
10897	TSH 3-cia generacja	0.019	uIU/ml	Mężczyzna	19
11944	TSH 3-cia generacja	0.019	uIU/ml	Kobieta	6
17234	TSH 3-cia generacja	0.019	uIU/ml	Kobieta	84
8201	TSH 3-cia generacja	0.019	uIU/mL	Kobieta	75
12181	TSH 3-cia generacja	0.019	uIU/ml	Kobieta	63
4310	TSH 3-cia generacja	0.02	uIU/ml	Kobieta	90
10667	TSH 3-cia generacja	0.02	uIU/ml	Mężczyzna	52
1436	TSH 3-cia generacja	0.02	uIU/ml	Kobieta	44
8305	TSH 3-cia generacja	0.02	uIU/ml	Kobieta	30
18498	TSH 3-cia generacja	0.02	uIU/ml	Kobieta	87
9434	TSH 3-cia generacja	0.02	uIU/ml	Mężczyzna	61
9178	TSH 3-cia generacja	0.02	uIU/ml	Kobieta	49
11777	TSH 3-cia generacja	0.02	uIU/ml	Kobieta	30
27338	TSH 3-cia generacja	0.02	uIU/ml	Mężczyzna	12
24227	TSH 3-cia generacja	0.02	uIU/ml	Kobieta	3
29034	TSH 3-cia generacja	0.02	uIU/ml	Kobieta	91
19581	TSH 3-cia generacja	0.02	uIU/ml	Kobieta	74
20905	TSH 3-cia generacja	0.02	uIU/ml	Kobieta	74
10246	TSH 3-cia generacja	0.02	uIU/ml	Mężczyzna	71
33529	TSH 3-cia generacja	0.02	uIU/ml	Kobieta	71
33559	TSH 3-cia generacja	0.02	uIU/ml	Kobieta	67
33481	TSH 3-cia generacja	0.02	uIU/ml	Kobieta	67
33712	TSH 3-cia generacja	0.02	uIU/ml	Mężczyzna	66
5709	TSH 3-cia generacja	0.02	uIU/ml	Mężczyzna	61
33586	TSH 3-cia generacja	0.02	uIU/ml	Kobieta	56
30350	TSH 3-cia generacja	0.02	uIU/ml	Kobieta	37
15212	TSH 3-cia generacja	0.02	uIU/ml	Kobieta	25
16229	TSH 3-cia generacja	0.02	uIU/ml	Kobieta	17
12030	TSH 3-cia generacja	0.02	uIU/ml	Kobieta	11
10560	TSH 3-cia generacja	0.02	uIU/ml	Mężczyzna	64
3111	TSH 3-cia generacja	0.02	uIU/ml	Kobieta	62
2880	TSH 3-cia generacja	0.02	uIU/mL	Kobieta	37
4137	TSH 3-cia generacja	0.021	uIU/ml	Mężczyzna	79
18972	TSH 3-cia generacja	0.021	uIU/ml	Mężczyzna	68
9160	TSH 3-cia generacja	0.021	uIU/ml	Kobieta	49
10277	TSH 3-cia generacja	0.021	uIU/ml	Mężczyzna	43
10411	TSH 3-cia generacja	0.021	uIU/ml	Kobieta	25
19446	TSH 3-cia generacja	0.021	uIU/ml	Kobieta	70
35773	TSH 3-cia generacja	0.021	uIU/ml	Mężczyzna	14
11167	TSH 3-cia generacja	0.021	uIU/mL	Mężczyzna	81
10854	TSH 3-cia generacja	0.021	uIU/ml	Mężczyzna	69
1480	TSH 3-cia generacja	0.021	uIU/ml	Kobieta	68
30655	TSH 3-cia generacja	0.021	uIU/ml	Kobieta	62
4172	TSH 3-cia generacja	0.021	uIU/ml	Mężczyzna	59
15957	TSH 3-cia generacja	0.021	uIU/ml	Kobieta	57
28459	TSH 3-cia generacja	0.021	uIU/ml	Kobieta	55
33266	TSH 3-cia generacja	0.021	uIU/ml	Kobieta	53
29485	TSH 3-cia generacja	0.021	uIU/ml	Kobieta	40
11769	TSH 3-cia generacja	0.021	uIU/ml	Kobieta	4
10553	TSH 3-cia generacja	0.021	uIU/ml	Kobieta	86
15012	TSH 3-cia generacja	0.021	uIU/ml	Kobieta	55
5432	TSH 3-cia generacja	0.021	uIU/mL	Kobieta	47
2879	TSH 3-cia generacja	0.021	uIU/mL	Kobieta	37
5951	TSH 3-cia generacja	0.021	uIU/mL	Kobieta	34
4061	TSH 3-cia generacja	0.022	uIU/ml	Kobieta	10
2943	TSH 3-cia generacja	0.022	uIU/ml	Kobieta	60
2731	TSH 3-cia generacja	0.022	uIU/ml	Kobieta	45
9695	TSH 3-cia generacja	0.022	uIU/ml	Mężczyzna	68
18529	TSH 3-cia generacja	0.022	uIU/ml	Mężczyzna	63
1046	TSH 3-cia generacja	0.022	uIU/ml	Kobieta	55
15378	TSH 3-cia generacja	0.022	uIU/ml	Kobieta	80
11145	TSH 3-cia generacja	0.022	uIU/ml	Mężczyzna	70
19959	TSH 3-cia generacja	0.022	uIU/ml	Mężczyzna	70
4097	TSH 3-cia generacja	0.022	uIU/ml	Kobieta	64
10026	TSH 3-cia generacja	0.022	uIU/ml	Mężczyzna	60
11778	TSH 3-cia generacja	0.022	uIU/ml	Kobieta	30
36649	TSH 3-cia generacja	0.022	uIU/ml	Kobieta	15
32988	TSH 3-cia generacja	0.022	uIU/ml	Kobieta	91
1637	TSH 3-cia generacja	0.022	uIU/mL	Kobieta	85
3770	TSH 3-cia generacja	0.022	uIU/ml	Kobieta	71
3773	TSH 3-cia generacja	0.022	uIU/ml	Kobieta	71
25282	TSH 3-cia generacja	0.022	uIU/ml	Kobieta	71
25026	TSH 3-cia generacja	0.022	uIU/ml	Mężczyzna	69
22812	TSH 3-cia generacja	0.022	uIU/ml	Mężczyzna	68
22822	TSH 3-cia generacja	0.022	uIU/ml	Mężczyzna	68
10810	TSH 3-cia generacja	0.022	uIU/ml	Kobieta	66
20294	TSH 3-cia generacja	0.022	uIU/ml	Kobieta	65
29338	TSH 3-cia generacja	0.022	uIU/ml	Kobieta	63
21271	TSH 3-cia generacja	0.022	uIU/mL	Mężczyzna	62
6784	TSH 3-cia generacja	0.022	uIU/ml	Kobieta	59
21677	TSH 3-cia generacja	0.022	uIU/ml	Mężczyzna	56
29452	TSH 3-cia generacja	0.022	uIU/ml	Kobieta	53
30351	TSH 3-cia generacja	0.022	uIU/ml	Kobieta	37
15912	TSH 3-cia generacja	0.022	uIU/ml	Kobieta	26
11180	TSH 3-cia generacja	0.022	uIU/ml	Kobieta	3
13419	TSH 3-cia generacja	0.022	uIU/ml	Mężczyzna	68
14993	TSH 3-cia generacja	0.022	uIU/ml	Kobieta	66
15005	TSH 3-cia generacja	0.022	uIU/ml	Kobieta	64
6397	TSH 3-cia generacja	0.022	uIU/ml	Kobieta	26
2575	TSH 3-cia generacja	0.023	uIU/ml	Kobieta	77
3491	TSH 3-cia generacja	0.023	uIU/ml	Kobieta	67
19705	TSH 3-cia generacja	0.023	uIU/ml	Kobieta	86
20326	TSH 3-cia generacja	0.023	uIU/ml	Kobieta	81
330	TSH 3-cia generacja	0.023	uIU/ml	Kobieta	55
20069	TSH 3-cia generacja	0.023	uIU/ml	Mężczyzna	52
8204	TSH 3-cia generacja	0.023	uIU/ml	Kobieta	37
13176	TSH 3-cia generacja	0.023	uIU/ml	Kobieta	88
9249	TSH 3-cia generacja	0.023	uIU/ml	Kobieta	87
16775	TSH 3-cia generacja	0.023	uIU/ml	Mężczyzna	70
16678	TSH 3-cia generacja	0.023	uIU/ml	Kobieta	66
7007	TSH 3-cia generacja	0.023	uIU/ml	Mężczyzna	65
8253	TSH 3-cia generacja	0.023	uIU/ml	Kobieta	27
24509	TSH 3-cia generacja	0.023	uIU/ml	Kobieta	17
33684	TSH 3-cia generacja	0.023	uIU/ml	Kobieta	82
20906	TSH 3-cia generacja	0.023	uIU/ml	Kobieta	74
11446	TSH 3-cia generacja	0.023	uIU/ml	Mężczyzna	73
34106	TSH 3-cia generacja	0.023	uIU/ml	Kobieta	67
29437	TSH 3-cia generacja	0.023	uIU/ml	Kobieta	66
21645	TSH 3-cia generacja	0.023	uIU/ml	Kobieta	66
22364	TSH 3-cia generacja	0.023	uIU/ml	Mężczyzna	65
30270	TSH 3-cia generacja	0.023	uIU/ml	Kobieta	63
10859	TSH 3-cia generacja	0.023	uIU/ml	Kobieta	59
15719	TSH 3-cia generacja	0.023	uIU/ml	Kobieta	59
33550	TSH 3-cia generacja	0.023	uIU/ml	Kobieta	55
33542	TSH 3-cia generacja	0.023	uIU/ml	Kobieta	40
8734	TSH 3-cia generacja	0.023	uIU/mL	Kobieta	37
8098	TSH 3-cia generacja	0.023	uIU/ml	Kobieta	85
1366	TSH 3-cia generacja	0.023	uIU/mL	Kobieta	72
6713	TSH 3-cia generacja	0.023	uIU/ml	Kobieta	59
3549	TSH 3-cia generacja	0.024	uIU/ml	Kobieta	89
3205	TSH 3-cia generacja	0.024	uIU/ml	Kobieta	68
625	TSH 3-cia generacja	0.024	uIU/ml	Kobieta	65
3670	TSH 3-cia generacja	0.024	uIU/ml	Kobieta	94
9528	TSH 3-cia generacja	0.024	uIU/ml	Kobieta	74
8663	TSH 3-cia generacja	0.024	uIU/ml	Kobieta	68
1219	TSH 3-cia generacja	0.024	uIU/ml	Kobieta	76
12445	TSH 3-cia generacja	0.024	uIU/ml	Kobieta	63
10025	TSH 3-cia generacja	0.024	uIU/ml	Mężczyzna	60
8252	TSH 3-cia generacja	0.024	uIU/ml	Kobieta	27
34573	TSH 3-cia generacja	0.024	uIU/ml	Kobieta	16
27048	TSH 3-cia generacja	0.024	uIU/ml	Kobieta	14
10278	TSH 3-cia generacja	0.024	uIU/ml	Kobieta	64
33592	TSH 3-cia generacja	0.024	uIU/ml	Kobieta	53
9173	TSH 3-cia generacja	0.024	uIU/ml	Kobieta	49
9248	TSH 3-cia generacja	0.024	uIU/ml	Mężczyzna	62
1676	TSH 3-cia generacja	0.024	uIU/mL	Kobieta	62
14985	TSH 3-cia generacja	0.024	uIU/ml	Kobieta	49
6412	TSH 3-cia generacja	0.024	uIU/ml	Mężczyzna	48
6786	TSH 3-cia generacja	0.025	uIU/ml	Kobieta	56
9991	TSH 3-cia generacja	0.025	uIU/ml	Kobieta	84
16641	TSH 3-cia generacja	0.025	uIU/ml	Kobieta	84
1441	TSH 3-cia generacja	0.025	uIU/ml	Mężczyzna	51
8550	TSH 3-cia generacja	0.025	uIU/ml	Kobieta	32
13346	TSH 3-cia generacja	0.025	uIU/ml	Kobieta	87
17888	TSH 3-cia generacja	0.025	uIU/ml	Mężczyzna	74
10795	TSH 3-cia generacja	0.025	uIU/ml	Kobieta	69
215	TSH 3-cia generacja	0.025	uIU/ml	Mężczyzna	68
9431	TSH 3-cia generacja	0.025	uIU/ml	Mężczyzna	61
8684	TSH 3-cia generacja	0.025	uIU/ml	Kobieta	58
29840	TSH 3-cia generacja	0.025	uIU/ml	Kobieta	77
2131	TSH 3-cia generacja	0.025	uIU/ml	Mężczyzna	74
20980	TSH 3-cia generacja	0.025	uIU/ml	Mężczyzna	71
24835	TSH 3-cia generacja	0.025	uIU/ml	Kobieta	63
33609	TSH 3-cia generacja	0.025	uIU/ml	Mężczyzna	58
33449	TSH 3-cia generacja	0.025	uIU/ml	Kobieta	57
6026	TSH 3-cia generacja	0.025	uIU/ml	Kobieta	51
33674	TSH 3-cia generacja	0.025	uIU/ml	Kobieta	45
16501	TSH 3-cia generacja	0.025	uIU/ml	Kobieta	14
6546	TSH 3-cia generacja	0.025	uIU/ml	Kobieta	57
12428	TSH 3-cia generacja	0.025	uIU/ml	Kobieta	50
6285	TSH 3-cia generacja	0.026	uIU/ml	Mężczyzna	65
20267	TSH 3-cia generacja	0.026	uIU/ml	Kobieta	92
9709	TSH 3-cia generacja	0.026	uIU/ml	Mężczyzna	76
18528	TSH 3-cia generacja	0.026	uIU/ml	Mężczyzna	63
8990	TSH 3-cia generacja	0.026	uIU/ml	Kobieta	56
7325	TSH 3-cia generacja	0.026	uIU/ml	Kobieta	47
1062	TSH 3-cia generacja	0.026	uIU/ml	Kobieta	45
22089	TSH 3-cia generacja	0.026	uIU/ml	Kobieta	7
15375	TSH 3-cia generacja	0.026	uIU/ml	Kobieta	80
4196	TSH 3-cia generacja	0.026	uIU/ml	Mężczyzna	70
17930	TSH 3-cia generacja	0.026	uIU/ml	Kobieta	68
11111	TSH 3-cia generacja	0.026	uIU/ml	Mężczyzna	67
11138	TSH 3-cia generacja	0.026	uIU/ml	Mężczyzna	67
36934	TSH 3-cia generacja	0.026	uIU/ml	Kobieta	13
33491	TSH 3-cia generacja	0.026	uIU/ml	Kobieta	75
3776	TSH 3-cia generacja	0.026	uIU/ml	Kobieta	71
22018	TSH 3-cia generacja	0.026	uIU/ml	Mężczyzna	65
16022	TSH 3-cia generacja	0.026	uIU/ml	Mężczyzna	62
28343	TSH 3-cia generacja	0.026	uIU/ml	Mężczyzna	55
9309	TSH 3-cia generacja	0.026	uIU/ml	Mężczyzna	54
37797	TSH 3-cia generacja	0.026	uIU/ml	Kobieta	45
34088	TSH 3-cia generacja	0.026	uIU/ml	Kobieta	45
15933	TSH 3-cia generacja	0.026	uIU/ml	Kobieta	38
29492	TSH 3-cia generacja	0.026	uIU/ml	Kobieta	27
8031	TSH 3-cia generacja	0.026	uIU/mL	Kobieta	87
15185	TSH 3-cia generacja	0.026	uIU/ml	Kobieta	77
4676	TSH 3-cia generacja	0.027	uIU/ml	Mężczyzna	65
20391	TSH 3-cia generacja	0.027	uIU/ml	Kobieta	13
18307	TSH 3-cia generacja	0.027	uIU/ml	Mężczyzna	72
8303	TSH 3-cia generacja	0.027	uIU/ml	Kobieta	30
11407	TSH 3-cia generacja	0.027	uIU/ml	Kobieta	89
2103	TSH 3-cia generacja	0.027	uIU/ml	Mężczyzna	69
299	TSH 3-cia generacja	0.027	uIU/ml	Mężczyzna	39
36613	TSH 3-cia generacja	0.027	uIU/ml	Mężczyzna	14
33554	TSH 3-cia generacja	0.027	uIU/ml	Kobieta	80
19016	TSH 3-cia generacja	0.027	uIU/ml	Kobieta	78
15824	TSH 3-cia generacja	0.027	uIU/ml	Mężczyzna	68
21066	TSH 3-cia generacja	0.027	uIU/ml	Kobieta	65
33375	TSH 3-cia generacja	0.027	uIU/ml	Mężczyzna	62
33531	TSH 3-cia generacja	0.027	uIU/ml	Kobieta	57
9176	TSH 3-cia generacja	0.027	uIU/ml	Kobieta	49
28951	TSH 3-cia generacja	0.027	uIU/ml	Kobieta	46
29422	TSH 3-cia generacja	0.027	uIU/ml	Kobieta	43
8659	TSH 3-cia generacja	0.027	uIU/ml	Kobieta	33
6270	TSH 3-cia generacja	0.027	uIU/ml	Kobieta	78
15066	TSH 3-cia generacja	0.027	uIU/ml	Kobieta	58
18084	TSH 3-cia generacja	0.027	uIU/mL	Mężczyzna	52
1113	TSH 3-cia generacja	0.028	uIU/ml	Mężczyzna	65
20327	TSH 3-cia generacja	0.028	uIU/ml	Kobieta	81
11060	TSH 3-cia generacja	0.028	uIU/ml	Mężczyzna	72
6108	TSH 3-cia generacja	0.028	uIU/ml	Kobieta	59
14595	TSH 3-cia generacja	0.028	uIU/ml	Kobieta	49
5220	TSH 3-cia generacja	0.028	uIU/ml	Mężczyzna	47
10619	TSH 3-cia generacja	0.028	uIU/ml	Kobieta	83
5684	TSH 3-cia generacja	0.028	uIU/ml	Kobieta	76
9626	TSH 3-cia generacja	0.028	uIU/ml	Kobieta	63
33735	TSH 3-cia generacja	0.028	uIU/ml	Kobieta	79
33566	TSH 3-cia generacja	0.028	uIU/ml	Kobieta	77
29841	TSH 3-cia generacja	0.028	uIU/ml	Kobieta	77
28267	TSH 3-cia generacja	0.028	uIU/ml	Kobieta	76
20975	TSH 3-cia generacja	0.028	uIU/ml	Mężczyzna	71
15823	TSH 3-cia generacja	0.028	uIU/ml	Mężczyzna	68
33329	TSH 3-cia generacja	0.028	uIU/ml	Mężczyzna	67
9114	TSH 3-cia generacja	0.028	uIU/ml	Mężczyzna	37
15214	TSH 3-cia generacja	0.028	uIU/ml	Kobieta	25
13834	TSH 3-cia generacja	0.028	uIU/ml	Kobieta	16
8100	TSH 3-cia generacja	0.028	uIU/mL	Kobieta	85
4033	TSH 3-cia generacja	0.028	uIU/ml	Kobieta	65
4929	TSH 3-cia generacja	0.028	uIU/mL	Mężczyzna	60
3492	TSH 3-cia generacja	0.028	uIU/ml	Kobieta	36
12801	TSH 3-cia generacja	0.029	uIU/ml	Mężczyzna	87
18610	TSH 3-cia generacja	0.029	uIU/ml	Kobieta	82
6238	TSH 3-cia generacja	0.029	uIU/ml	Kobieta	64
18525	TSH 3-cia generacja	0.029	uIU/ml	Mężczyzna	63
2089	TSH 3-cia generacja	0.029	uIU/ml	Kobieta	91
16538	TSH 3-cia generacja	0.029	uIU/ml	Kobieta	63
2006	TSH 3-cia generacja	0.029	uIU/ml	Kobieta	62
4280	TSH 3-cia generacja	0.029	uIU/ml	Kobieta	62
7696	TSH 3-cia generacja	0.029	uIU/ml	Kobieta	61
10168	TSH 3-cia generacja	0.029	uIU/ml	Kobieta	57
27358	TSH 3-cia generacja	0.029	uIU/ml	Kobieta	14
21644	TSH 3-cia generacja	0.029	uIU/mL	Kobieta	66
4691	TSH 3-cia generacja	0.029	uIU/ml	Mężczyzna	65
28362	TSH 3-cia generacja	0.029	uIU/ml	Kobieta	59
28348	TSH 3-cia generacja	0.029	uIU/ml	Kobieta	48
29527	TSH 3-cia generacja	0.029	uIU/ml	Kobieta	48
37798	TSH 3-cia generacja	0.029	uIU/ml	Kobieta	45
4469	TSH 3-cia generacja	0.029	uIU/mL	Kobieta	27
6268	TSH 3-cia generacja	0.029	uIU/mL	Kobieta	78
3845	TSH 3-cia generacja	0.029	uIU/mL	Kobieta	66
12183	TSH 3-cia generacja	0.029	uIU/ml	Kobieta	66
9247	TSH 3-cia generacja	0.029	uIU/mL	Mężczyzna	62
4336	TSH 3-cia generacja	0.03	uIU/ml	Kobieta	59
20452	TSH 3-cia generacja	0.03	uIU/ml	Kobieta	14
3674	TSH 3-cia generacja	0.03	uIU/ml	Kobieta	94
9648	TSH 3-cia generacja	0.03	uIU/ml	Kobieta	51
7603	TSH 3-cia generacja	0.03	uIU/ml	Kobieta	38
13298	TSH 3-cia generacja	0.03	uIU/ml	Mężczyzna	84
1218	TSH 3-cia generacja	0.03	uIU/ml	Kobieta	76
10659	TSH 3-cia generacja	0.03	uIU/ml	Kobieta	71
2104	TSH 3-cia generacja	0.03	uIU/ml	Mężczyzna	69
15776	TSH 3-cia generacja	0.03	uIU/ml	Kobieta	60
29753	TSH 3-cia generacja	0.03	uIU/ml	Kobieta	80
33544	TSH 3-cia generacja	0.03	uIU/ml	Kobieta	79
28639	TSH 3-cia generacja	0.03	uIU/ml	Mężczyzna	73
20969	TSH 3-cia generacja	0.03	uIU/mL	Mężczyzna	71
20970	TSH 3-cia generacja	0.03	uIU/mL	Mężczyzna	71
33736	TSH 3-cia generacja	0.03	uIU/ml	Kobieta	63
2192	TSH 3-cia generacja	0.03	uIU/ml	Mężczyzna	58
6883	TSH 3-cia generacja	0.03	uIU/mL	Kobieta	50
12136	TSH 3-cia generacja	0.03	uIU/ml	Kobieta	41
8680	TSH 3-cia generacja	0.03	uIU/mL	Kobieta	38
29522	TSH 3-cia generacja	0.03	uIU/ml	Kobieta	27
10896	TSH 3-cia generacja	0.03	uIU/ml	Mężczyzna	19
16210	TSH 3-cia generacja	0.03	uIU/ml	Mężczyzna	15
12854	TSH 3-cia generacja	0.03	uIU/ml	Kobieta	31
6778	TSH 3-cia generacja	0.031	uIU/ml	Kobieta	57
2742	TSH 3-cia generacja	0.031	uIU/ml	Kobieta	27
18244	TSH 3-cia generacja	0.031	uIU/ml	Kobieta	91
20858	TSH 3-cia generacja	0.031	uIU/ml	Mężczyzna	81
10619	TSH 3-cia generacja	0.031	uIU/ml	Mężczyzna	72
1440	TSH 3-cia generacja	0.031	uIU/ml	Mężczyzna	51
18497	TSH 3-cia generacja	0.031	uIU/ml	Kobieta	87
1997	TSH 3-cia generacja	0.031	uIU/ml	Kobieta	64
7367	TSH 3-cia generacja	0.031	uIU/ml	Mężczyzna	61
4690	TSH 3-cia generacja	0.031	uIU/ml	Mężczyzna	65
24773	TSH 3-cia generacja	0.031	uIU/ml	Kobieta	62
10860	TSH 3-cia generacja	0.031	uIU/ml	Kobieta	59
6655	TSH 3-cia generacja	0.031	uIU/ml	Kobieta	78
15079	TSH 3-cia generacja	0.031	uIU/ml	Kobieta	61
13046	TSH 3-cia generacja	0.031	uIU/ml	Kobieta	31
19069	TSH 3-cia generacja	0.032	uIU/ml	Kobieta	81
10775	TSH 3-cia generacja	0.032	uIU/ml	Mężczyzna	67
1536	TSH 3-cia generacja	0.032	uIU/ml	Mężczyzna	60
1238	TSH 3-cia generacja	0.032	uIU/ml	Kobieta	19
11024	TSH 3-cia generacja	0.032	uIU/ml	Mężczyzna	78
1212	TSH 3-cia generacja	0.032	uIU/ml	Kobieta	76
21830	TSH 3-cia generacja	0.032	uIU/ml	Kobieta	69
18002	TSH 3-cia generacja	0.032	uIU/ml	Mężczyzna	64
9147	TSH 3-cia generacja	0.032	uIU/mL	Mężczyzna	84
29842	TSH 3-cia generacja	0.032	uIU/ml	Kobieta	77
2132	TSH 3-cia generacja	0.032	uIU/mL	Mężczyzna	74
33591	TSH 3-cia generacja	0.032	uIU/ml	Kobieta	67
6315	TSH 3-cia generacja	0.032	uIU/ml	Kobieta	62
33608	TSH 3-cia generacja	0.032	uIU/ml	Kobieta	55
33733	TSH 3-cia generacja	0.032	uIU/ml	Kobieta	52
33460	TSH 3-cia generacja	0.032	uIU/ml	Kobieta	44
4490	TSH 3-cia generacja	0.032	uIU/mL	Kobieta	35
4317	TSH 3-cia generacja	0.032	uIU/mL	Kobieta	75
13514	TSH 3-cia generacja	0.032	uIU/ml	Mężczyzna	68
9520	TSH 3-cia generacja	0.032	uIU/mL	Mężczyzna	67
15048	TSH 3-cia generacja	0.032	uIU/ml	Kobieta	61
15023	TSH 3-cia generacja	0.032	uIU/ml	Kobieta	58
12748	TSH 3-cia generacja	0.032	uIU/ml	Kobieta	31
4604	TSH 3-cia generacja	0.033	uIU/ml	Kobieta	81
6857	TSH 3-cia generacja	0.033	uIU/ml	Kobieta	39
9507	TSH 3-cia generacja	0.033	uIU/ml	Kobieta	78
11062	TSH 3-cia generacja	0.033	uIU/ml	Kobieta	66
6828	TSH 3-cia generacja	0.033	uIU/ml	Kobieta	60
3867	TSH 3-cia generacja	0.033	uIU/ml	Kobieta	56
8189	TSH 3-cia generacja	0.033	uIU/ml	Kobieta	30
10645	TSH 3-cia generacja	0.033	uIU/ml	Mężczyzna	84
3339	TSH 3-cia generacja	0.033	uIU/ml	Mężczyzna	84
4098	TSH 3-cia generacja	0.033	uIU/ml	Kobieta	64
3270	TSH 3-cia generacja	0.033	uIU/ml	Mężczyzna	61
30522	TSH 3-cia generacja	0.033	uIU/ml	Mężczyzna	74
33421	TSH 3-cia generacja	0.033	uIU/ml	Mężczyzna	70
11178	TSH 3-cia generacja	0.033	uIU/mL	Mężczyzna	68
34105	TSH 3-cia generacja	0.033	uIU/ml	Kobieta	66
22017	TSH 3-cia generacja	0.033	uIU/mL	Mężczyzna	65
6785	TSH 3-cia generacja	0.033	uIU/ml	Kobieta	59
2015	TSH 3-cia generacja	0.033	uIU/mL	Mężczyzna	58
8657	TSH 3-cia generacja	0.033	uIU/mL	Kobieta	33
15015	TSH 3-cia generacja	0.033	uIU/ml	Kobieta	78
12853	TSH 3-cia generacja	0.033	uIU/ml	Kobieta	75
17195	TSH 3-cia generacja	0.033	uIU/ml	Kobieta	64
14980	TSH 3-cia generacja	0.033	uIU/ml	Mężczyzna	42
6272	TSH 3-cia generacja	0.033	uIU/ml	Kobieta	28
2444	TSH 3-cia generacja	0.034	uIU/ml	Kobieta	59
16327	TSH 3-cia generacja	0.034	uIU/ml	Kobieta	83
18612	TSH 3-cia generacja	0.034	uIU/ml	Kobieta	82
10430	TSH 3-cia generacja	0.034	uIU/ml	Mężczyzna	65
1152	TSH 3-cia generacja	0.034	uIU/ml	Mężczyzna	53
7850	TSH 3-cia generacja	0.034	uIU/ml	Kobieta	86
13297	TSH 3-cia generacja	0.034	uIU/ml	Mężczyzna	84
15618	TSH 3-cia generacja	0.034	uIU/ml	Kobieta	71
11899	TSH 3-cia generacja	0.034	uIU/ml	Mężczyzna	67
14872	TSH 3-cia generacja	0.034	uIU/ml	Kobieta	55
14425	TSH 3-cia generacja	0.034	uIU/ml	Kobieta	32
31520	TSH 3-cia generacja	0.034	uIU/ml	Kobieta	17
36757	TSH 3-cia generacja	0.034	uIU/ml	Kobieta	14
5227	TSH 3-cia generacja	0.034	uIU/ml	Kobieta	91
11075	TSH 3-cia generacja	0.034	uIU/ml	Kobieta	70
22837	TSH 3-cia generacja	0.034	uIU/ml	Kobieta	59
13581	TSH 3-cia generacja	0.034	uIU/ml	Mężczyzna	54
8435	TSH 3-cia generacja	0.034	uIU/mL	Kobieta	38
28642	TSH 3-cia generacja	0.034	uIU/ml	Kobieta	35
10552	TSH 3-cia generacja	0.034	uIU/ml	Kobieta	86
4028	TSH 3-cia generacja	0.034	uIU/mL	Kobieta	65
9249	TSH 3-cia generacja	0.034	uIU/ml	Mężczyzna	62
6475	TSH 3-cia generacja	0.034	uIU/ml	Mężczyzna	48
3062	TSH 3-cia generacja	0.035	uIU/ml	Kobieta	83
5903	TSH 3-cia generacja	0.035	uIU/ml	Kobieta	39
5685	TSH 3-cia generacja	0.035	uIU/ml	Kobieta	76
13362	TSH 3-cia generacja	0.035	uIU/ml	Mężczyzna	70
10174	TSH 3-cia generacja	0.035	uIU/ml	Mężczyzna	69
14359	TSH 3-cia generacja	0.035	uIU/ml	Mężczyzna	67
7180	TSH 3-cia generacja	0.035	uIU/ml	Mężczyzna	65
3272	TSH 3-cia generacja	0.035	uIU/ml	Mężczyzna	61
15774	TSH 3-cia generacja	0.035	uIU/ml	Kobieta	60
10023	TSH 3-cia generacja	0.035	uIU/ml	Mężczyzna	60
8689	TSH 3-cia generacja	0.035	uIU/ml	Kobieta	38
6365	TSH 3-cia generacja	0.035	uIU/ml	Kobieta	31
35555	TSH 3-cia generacja	0.035	uIU/ml	Kobieta	16
28344	TSH 3-cia generacja	0.035	uIU/ml	Mężczyzna	75
33613	TSH 3-cia generacja	0.035	uIU/ml	Kobieta	74
13218	TSH 3-cia generacja	0.035	uIU/mL	Kobieta	68
33328	TSH 3-cia generacja	0.035	uIU/ml	Mężczyzna	67
30658	TSH 3-cia generacja	0.035	uIU/ml	Mężczyzna	67
16723	TSH 3-cia generacja	0.035	uIU/ml	Kobieta	13
10165	TSH 3-cia generacja	0.035	uIU/mL	Mężczyzna	2
5422	TSH 3-cia generacja	0.035	uIU/ml	Kobieta	73
5781	TSH 3-cia generacja	0.035	uIU/ml	Kobieta	72
4913	TSH 3-cia generacja	0.035	uIU/ml	Kobieta	71
872	TSH 3-cia generacja	0.036	uIU/ml	Kobieta	40
6270	TSH 3-cia generacja	0.036	uIU/ml	Mężczyzna	31
9506	TSH 3-cia generacja	0.036	uIU/ml	Kobieta	78
15965	TSH 3-cia generacja	0.036	uIU/ml	Kobieta	73
17181	TSH 3-cia generacja	0.036	uIU/ml	Kobieta	69
10774	TSH 3-cia generacja	0.036	uIU/ml	Mężczyzna	67
3424	TSH 3-cia generacja	0.036	uIU/ml	Mężczyzna	55
14276	TSH 3-cia generacja	0.036	uIU/ml	Kobieta	47
11139	TSH 3-cia generacja	0.036	uIU/ml	Mężczyzna	67
9432	TSH 3-cia generacja	0.036	uIU/ml	Mężczyzna	61
5734	TSH 3-cia generacja	0.036	uIU/ml	Kobieta	59
4942	TSH 3-cia generacja	0.036	uIU/ml	Kobieta	35
12844	TSH 3-cia generacja	0.036	uIU/ml	Kobieta	85
13619	TSH 3-cia generacja	0.036	uIU/mL	Kobieta	78
34133	TSH 3-cia generacja	0.036	uIU/ml	Mężczyzna	67
29976	TSH 3-cia generacja	0.036	uIU/ml	Kobieta	64
9318	TSH 3-cia generacja	0.036	uIU/mL	Mężczyzna	62
3235	TSH 3-cia generacja	0.036	uIU/ml	Mężczyzna	54
8200	TSH 3-cia generacja	0.036	uIU/mL	Kobieta	75
19068	TSH 3-cia generacja	0.037	uIU/ml	Kobieta	81
8713	TSH 3-cia generacja	0.037	uIU/ml	Kobieta	68
15197	TSH 3-cia generacja	0.037	uIU/ml	Kobieta	66
16949	TSH 3-cia generacja	0.037	uIU/ml	Kobieta	63
15428	TSH 3-cia generacja	0.037	uIU/ml	Kobieta	63
10906	TSH 3-cia generacja	0.037	uIU/ml	Kobieta	37
16665	TSH 3-cia generacja	0.037	uIU/ml	Kobieta	95
20991	TSH 3-cia generacja	0.037	uIU/ml	Mężczyzna	66
10024	TSH 3-cia generacja	0.037	uIU/ml	Mężczyzna	60
4077	TSH 3-cia generacja	0.037	uIU/ml	Mężczyzna	57
23298	TSH 3-cia generacja	0.037	uIU/ml	Mężczyzna	11
9033	TSH 3-cia generacja	0.037	uIU/ml	Mężczyzna	81
19400	TSH 3-cia generacja	0.037	uIU/mL	Kobieta	77
30374	TSH 3-cia generacja	0.037	uIU/ml	Kobieta	60
10457	TSH 3-cia generacja	0.037	uIU/mL	Kobieta	48
3248	TSH 3-cia generacja	0.037	uIU/mL	Kobieta	48
10137	TSH 3-cia generacja	0.037	uIU/mL	Kobieta	18
9504	TSH 3-cia generacja	0.037	uIU/ml	Kobieta	0
5224	TSH 3-cia generacja	0.037	uIU/mL	Mężczyzna	68
6896	TSH 3-cia generacja	0.037	uIU/ml	Kobieta	46
3491	TSH 3-cia generacja	0.037	uIU/mL	Kobieta	36
433	TSH 3-cia generacja	0.038	uIU/ml	Kobieta	78
18243	TSH 3-cia generacja	0.038	uIU/ml	Kobieta	91
20887	TSH 3-cia generacja	0.038	uIU/ml	Mężczyzna	81
18870	TSH 3-cia generacja	0.038	uIU/ml	Mężczyzna	59
183	TSH 3-cia generacja	0.038	uIU/ml	Kobieta	73
4281	TSH 3-cia generacja	0.038	uIU/ml	Kobieta	62
5733	TSH 3-cia generacja	0.038	uIU/ml	Kobieta	59
3238	TSH 3-cia generacja	0.038	uIU/ml	Kobieta	19
28354	TSH 3-cia generacja	0.038	uIU/ml	Kobieta	71
10870	TSH 3-cia generacja	0.038	uIU/ml	Kobieta	63
9319	TSH 3-cia generacja	0.038	uIU/mL	Mężczyzna	62
28716	TSH 3-cia generacja	0.038	uIU/ml	Kobieta	45
15063	TSH 3-cia generacja	0.038	uIU/ml	Kobieta	26
7973	TSH 3-cia generacja	0.038	uIU/ml	Mężczyzna	70
1484	TSH 3-cia generacja	0.038	uIU/ml	Kobieta	32
965	TSH 3-cia generacja	0.039	uIU/ml	Kobieta	86
18607	TSH 3-cia generacja	0.039	uIU/ml	Kobieta	82
6823	TSH 3-cia generacja	0.039	uIU/ml	Kobieta	79
5309	TSH 3-cia generacja	0.039	uIU/ml	Kobieta	64
17271	TSH 3-cia generacja	0.039	uIU/ml	Mężczyzna	63
13108	TSH 3-cia generacja	0.039	uIU/ml	Mężczyzna	62
9618	TSH 3-cia generacja	0.039	uIU/ml	Kobieta	60
2107	TSH 3-cia generacja	0.039	uIU/ml	Mężczyzna	69
23938	TSH 3-cia generacja	0.039	uIU/ml	Kobieta	18
26363	TSH 3-cia generacja	0.039	uIU/ml	Mężczyzna	6
15690	TSH 3-cia generacja	0.039	uIU/ml	Kobieta	85
15545	TSH 3-cia generacja	0.039	uIU/ml	Mężczyzna	70
33582	TSH 3-cia generacja	0.039	uIU/ml	Kobieta	67
10492	TSH 3-cia generacja	0.039	uIU/ml	Mężczyzna	67
21067	TSH 3-cia generacja	0.039	uIU/mL	Kobieta	65
38119	TSH 3-cia generacja	0.039	uIU/ml	Mężczyzna	63
33250	TSH 3-cia generacja	0.039	uIU/ml	Kobieta	35
9503	TSH 3-cia generacja	0.039	uIU/ml	Kobieta	0
4314	TSH 3-cia generacja	0.039	uIU/mL	Kobieta	75
7159	TSH 3-cia generacja	0.039	uIU/ml	Mężczyzna	63
2386	TSH 3-cia generacja	0.039	uIU/mL	Mężczyzna	62
6881	TSH 3-cia generacja	0.039	uIU/ml	Mężczyzna	60
4278	TSH 3-cia generacja	0.04	uIU/ml	Kobieta	64
4678	TSH 3-cia generacja	0.04	uIU/ml	Kobieta	64
4195	TSH 3-cia generacja	0.04	uIU/ml	Kobieta	82
10097	TSH 3-cia generacja	0.04	uIU/ml	Kobieta	66
15198	TSH 3-cia generacja	0.04	uIU/ml	Kobieta	66
2797	TSH 3-cia generacja	0.04	uIU/ml	Kobieta	66
15655	TSH 3-cia generacja	0.04	uIU/ml	Kobieta	57
15350	TSH 3-cia generacja	0.04	uIU/ml	Kobieta	42
18496	TSH 3-cia generacja	0.04	uIU/ml	Kobieta	87
1213	TSH 3-cia generacja	0.04	uIU/ml	Kobieta	76
11909	TSH 3-cia generacja	0.04	uIU/ml	Kobieta	66
8702	TSH 3-cia generacja	0.04	uIU/ml	Kobieta	34
19402	TSH 3-cia generacja	0.04	uIU/ml	Kobieta	76
13800	TSH 3-cia generacja	0.04	uIU/ml	Mężczyzna	69
33620	TSH 3-cia generacja	0.04	uIU/ml	Kobieta	64
13348	TSH 3-cia generacja	0.04	uIU/ml	Mężczyzna	63
18821	TSH 3-cia generacja	0.04	uIU/mL	Mężczyzna	63
6932	TSH 3-cia generacja	0.04	uIU/mL	Kobieta	62
29469	TSH 3-cia generacja	0.04	uIU/ml	Kobieta	53
15274	TSH 3-cia generacja	0.04	uIU/ml	Kobieta	31
8567	TSH 3-cia generacja	0.04	uIU/mL	Kobieta	26
12066	TSH 3-cia generacja	0.04	uIU/ml	Kobieta	12
15322	TSH 3-cia generacja	0.04	uIU/ml	Mężczyzna	67
6320	TSH 3-cia generacja	0.041	uIU/ml	Mężczyzna	87
8925	TSH 3-cia generacja	0.041	uIU/ml	Kobieta	60
10953	TSH 3-cia generacja	0.041	uIU/ml	Kobieta	78
10125	TSH 3-cia generacja	0.041	uIU/ml	Kobieta	62
10107	TSH 3-cia generacja	0.041	uIU/ml	Kobieta	62
6396	TSH 3-cia generacja	0.041	uIU/ml	Kobieta	61
36644	TSH 3-cia generacja	0.041	uIU/ml	Kobieta	10
10069	TSH 3-cia generacja	0.041	uIU/ml	Kobieta	69
33442	TSH 3-cia generacja	0.041	uIU/ml	Kobieta	65
33629	TSH 3-cia generacja	0.041	uIU/ml	Kobieta	40
38337	TSH 3-cia generacja	0.041	uIU/ml	Kobieta	32
10444	TSH 3-cia generacja	0.041	uIU/ml	Kobieta	78
5421	TSH 3-cia generacja	0.041	uIU/mL	Kobieta	73
4885	TSH 3-cia generacja	0.042	uIU/ml	Kobieta	34
21772	TSH 3-cia generacja	0.042	uIU/ml	Kobieta	15
20268	TSH 3-cia generacja	0.042	uIU/ml	Kobieta	92
10587	TSH 3-cia generacja	0.042	uIU/ml	Mężczyzna	72
8688	TSH 3-cia generacja	0.042	uIU/ml	Kobieta	50
20987	TSH 3-cia generacja	0.042	uIU/ml	Kobieta	95
19055	TSH 3-cia generacja	0.042	uIU/ml	Mężczyzna	65
21832	TSH 3-cia generacja	0.042	uIU/ml	Kobieta	59
9413	TSH 3-cia generacja	0.042	uIU/ml	Kobieta	35
28024	TSH 3-cia generacja	0.042	uIU/ml	Mężczyzna	11
502	TSH 3-cia generacja	0.042	uIU/ml	Mężczyzna	85
15706	TSH 3-cia generacja	0.042	uIU/ml	Mężczyzna	74
19233	TSH 3-cia generacja	0.042	uIU/mL	Kobieta	71
34104	TSH 3-cia generacja	0.042	uIU/ml	Kobieta	66
33833	TSH 3-cia generacja	0.042	uIU/ml	Kobieta	57
10320	TSH 3-cia generacja	0.042	uIU/mL	Mężczyzna	18
4182	TSH 3-cia generacja	0.042	uIU/ml	Kobieta	63
2904	TSH 3-cia generacja	0.043	uIU/ml	Kobieta	77
6966	TSH 3-cia generacja	0.043	uIU/ml	Kobieta	73
960	TSH 3-cia generacja	0.043	uIU/ml	Kobieta	86
14384	TSH 3-cia generacja	0.043	uIU/ml	Kobieta	72
917	TSH 3-cia generacja	0.043	uIU/ml	Kobieta	55
16812	TSH 3-cia generacja	0.043	uIU/ml	Kobieta	23
26040	TSH 3-cia generacja	0.043	uIU/ml	Kobieta	13
36642	TSH 3-cia generacja	0.043	uIU/ml	Kobieta	11
35283	TSH 3-cia generacja	0.043	uIU/ml	Kobieta	2
24932	TSH 3-cia generacja	0.043	uIU/ml	Kobieta	67
3919	TSH 3-cia generacja	0.043	uIU/ml	Kobieta	34
15031	TSH 3-cia generacja	0.043	uIU/ml	Kobieta	71
4000	TSH 3-cia generacja	0.044	uIU/ml	Kobieta	78
5567	TSH 3-cia generacja	0.044	uIU/ml	Kobieta	57
19540	TSH 3-cia generacja	0.044	uIU/ml	Mężczyzna	91
6328	TSH 3-cia generacja	0.044	uIU/ml	Kobieta	68
11102	TSH 3-cia generacja	0.044	uIU/ml	Kobieta	64
8504	TSH 3-cia generacja	0.044	uIU/ml	Kobieta	30
19960	TSH 3-cia generacja	0.044	uIU/ml	Mężczyzna	70
9378	TSH 3-cia generacja	0.044	uIU/ml	Kobieta	26
36561	TSH 3-cia generacja	0.044	uIU/ml	Kobieta	15
29814	TSH 3-cia generacja	0.044	uIU/ml	Kobieta	85
6643	TSH 3-cia generacja	0.044	uIU/mL	Kobieta	72
10496	TSH 3-cia generacja	0.044	uIU/mL	Mężczyzna	67
34110	TSH 3-cia generacja	0.044	uIU/ml	Kobieta	67
19217	TSH 3-cia generacja	0.044	uIU/ml	Mężczyzna	64
11129	TSH 3-cia generacja	0.044	uIU/ml	Kobieta	59
29114	TSH 3-cia generacja	0.044	uIU/ml	Kobieta	53
33459	TSH 3-cia generacja	0.044	uIU/ml	Mężczyzna	33
3011	TSH 3-cia generacja	0.044	uIU/ml	Kobieta	25
10445	TSH 3-cia generacja	0.044	uIU/ml	Kobieta	78
3952	TSH 3-cia generacja	0.044	uIU/ml	Kobieta	64
15007	TSH 3-cia generacja	0.044	uIU/ml	Kobieta	64
15101	TSH 3-cia generacja	0.044	uIU/ml	Kobieta	36
1585	TSH 3-cia generacja	0.045	uIU/ml	Mężczyzna	63
2118	TSH 3-cia generacja	0.045	uIU/ml	Kobieta	48
21773	TSH 3-cia generacja	0.045	uIU/ml	Kobieta	15
18381	TSH 3-cia generacja	0.045	uIU/ml	Mężczyzna	81
9678	TSH 3-cia generacja	0.045	uIU/ml	Kobieta	68
17887	TSH 3-cia generacja	0.045	uIU/ml	Mężczyzna	74
4135	TSH 3-cia generacja	0.045	uIU/ml	Mężczyzna	65
8584	TSH 3-cia generacja	0.045	uIU/ml	Kobieta	30
27688	TSH 3-cia generacja	0.045	uIU/ml	Kobieta	6
25153	TSH 3-cia generacja	0.045	uIU/ml	Kobieta	78
10075	TSH 3-cia generacja	0.045	uIU/mL	Mężczyzna	67
33513	TSH 3-cia generacja	0.045	uIU/ml	Kobieta	65
2186	TSH 3-cia generacja	0.045	uIU/mL	Mężczyzna	58
7410	TSH 3-cia generacja	0.045	uIU/ml	Kobieta	55
15022	TSH 3-cia generacja	0.045	uIU/ml	Kobieta	72
3908	TSH 3-cia generacja	0.045	uIU/ml	Kobieta	65
13002	TSH 3-cia generacja	0.045	uIU/ml	Kobieta	57
18245	TSH 3-cia generacja	0.046	uIU/ml	Kobieta	91
17514	TSH 3-cia generacja	0.046	uIU/ml	Kobieta	74
11061	TSH 3-cia generacja	0.046	uIU/ml	Mężczyzna	71
5368	TSH 3-cia generacja	0.046	uIU/ml	Kobieta	70
20867	TSH 3-cia generacja	0.046	uIU/ml	Kobieta	57
384	TSH 3-cia generacja	0.046	uIU/ml	Kobieta	84
10128	TSH 3-cia generacja	0.046	uIU/ml	Mężczyzna	78
11149	TSH 3-cia generacja	0.046	uIU/ml	Kobieta	51
30209	TSH 3-cia generacja	0.046	uIU/ml	Kobieta	86
28977	TSH 3-cia generacja	0.046	uIU/ml	Kobieta	78
15671	TSH 3-cia generacja	0.046	uIU/ml	Kobieta	76
30117	TSH 3-cia generacja	0.046	uIU/ml	Kobieta	69
11179	TSH 3-cia generacja	0.046	uIU/mL	Mężczyzna	68
15295	TSH 3-cia generacja	0.046	uIU/ml	Kobieta	78
12742	TSH 3-cia generacja	0.046	uIU/ml	Kobieta	72
6965	TSH 3-cia generacja	0.047	uIU/ml	Kobieta	70
4333	TSH 3-cia generacja	0.047	uIU/ml	Mężczyzna	59
4778	TSH 3-cia generacja	0.047	uIU/ml	Mężczyzna	43
10493	TSH 3-cia generacja	0.047	uIU/ml	Kobieta	72
2798	TSH 3-cia generacja	0.047	uIU/ml	Kobieta	66
10263	TSH 3-cia generacja	0.047	uIU/ml	Kobieta	57
16699	TSH 3-cia generacja	0.047	uIU/ml	Mężczyzna	42
18219	TSH 3-cia generacja	0.047	uIU/ml	Kobieta	57
9377	TSH 3-cia generacja	0.047	uIU/ml	Kobieta	26
23942	TSH 3-cia generacja	0.047	uIU/mL	Kobieta	18
20430	TSH 3-cia generacja	0.047	uIU/ml	Mężczyzna	67
3512	TSH 3-cia generacja	0.047	uIU/ml	Kobieta	66
28099	TSH 3-cia generacja	0.047	uIU/ml	Kobieta	53
29049	TSH 3-cia generacja	0.047	uIU/ml	Kobieta	44
10194	TSH 3-cia generacja	0.047	uIU/ml	Mężczyzna	18
3683	TSH 3-cia generacja	0.047	uIU/ml	Kobieta	43
5284	TSH 3-cia generacja	0.048	uIU/ml	Kobieta	81
2434	TSH 3-cia generacja	0.048	uIU/ml	Kobieta	64
603	TSH 3-cia generacja	0.048	uIU/ml	Kobieta	64
5752	TSH 3-cia generacja	0.048	uIU/ml	Kobieta	64
17396	TSH 3-cia generacja	0.048	uIU/ml	Kobieta	91
9596	TSH 3-cia generacja	0.048	uIU/ml	Mężczyzna	73
5370	TSH 3-cia generacja	0.048	uIU/ml	Kobieta	70
4778	TSH 3-cia generacja	0.048	uIU/ml	Mężczyzna	62
17022	TSH 3-cia generacja	0.048	uIU/ml	Mężczyzna	42
8370	TSH 3-cia generacja	0.048	uIU/ml	Kobieta	30
22324	TSH 3-cia generacja	0.048	uIU/ml	Kobieta	3
10380	TSH 3-cia generacja	0.048	uIU/ml	Mężczyzna	74
7456	TSH 3-cia generacja	0.048	uIU/ml	Kobieta	74
119	TSH 3-cia generacja	0.048	uIU/ml	Kobieta	72
10119	TSH 3-cia generacja	0.048	uIU/ml	Mężczyzna	68
19054	TSH 3-cia generacja	0.048	uIU/ml	Mężczyzna	65
6296	TSH 3-cia generacja	0.048	uIU/ml	Kobieta	62
23135	TSH 3-cia generacja	0.048	uIU/mL	Kobieta	60
28262	TSH 3-cia generacja	0.048	uIU/ml	Kobieta	36
38336	TSH 3-cia generacja	0.048	uIU/ml	Kobieta	32
17638	TSH 3-cia generacja	0.048	uIU/ml	Kobieta	26
17205	TSH 3-cia generacja	0.048	uIU/ml	Kobieta	49
6228	TSH 3-cia generacja	0.049	uIU/ml	Kobieta	70
12153	TSH 3-cia generacja	0.049	uIU/ml	Kobieta	82
10231	TSH 3-cia generacja	0.049	uIU/ml	Kobieta	68
19114	TSH 3-cia generacja	0.049	uIU/ml	Mężczyzna	66
4779	TSH 3-cia generacja	0.049	uIU/ml	Mężczyzna	62
12450	TSH 3-cia generacja	0.049	uIU/ml	Kobieta	53
7483	TSH 3-cia generacja	0.049	uIU/ml	Kobieta	50
7851	TSH 3-cia generacja	0.049	uIU/ml	Kobieta	86
7852	TSH 3-cia generacja	0.049	uIU/ml	Kobieta	86
3610	TSH 3-cia generacja	0.049	uIU/ml	Kobieta	79
118	TSH 3-cia generacja	0.049	uIU/ml	Kobieta	72
21668	TSH 3-cia generacja	0.049	uIU/ml	Kobieta	57
9709	TSH 3-cia generacja	0.049	uIU/ml	Mężczyzna	44
4523	TSH 3-cia generacja	0.049	uIU/ml	Mężczyzna	27
2658	TSH 3-cia generacja	0.049	uIU/mL	Kobieta	81
30079	TSH 3-cia generacja	0.049	uIU/ml	Kobieta	71
9123	TSH 3-cia generacja	0.049	uIU/ml	Kobieta	66
30468	TSH 3-cia generacja	0.049	uIU/ml	Kobieta	58
9274	TSH 3-cia generacja	0.049	uIU/ml	Kobieta	54
24802	TSH 3-cia generacja	0.049	uIU/ml	Kobieta	47
15002	TSH 3-cia generacja	0.049	uIU/ml	Kobieta	67
5436	TSH 3-cia generacja	0.05	uIU/ml	Kobieta	67
21496	TSH 3-cia generacja	0.05	uIU/ml	Kobieta	70
6918	TSH 3-cia generacja	0.05	uIU/ml	Kobieta	63
16939	TSH 3-cia generacja	0.05	uIU/ml	Mężczyzna	63
20057	TSH 3-cia generacja	0.05	uIU/ml	Mężczyzna	62
16700	TSH 3-cia generacja	0.05	uIU/ml	Mężczyzna	42
22325	TSH 3-cia generacja	0.05	uIU/ml	Kobieta	3
9720	TSH 3-cia generacja	0.05	uIU/ml	Kobieta	68
4045	TSH 3-cia generacja	0.05	uIU/ml	Kobieta	46
22603	TSH 3-cia generacja	0.05	uIU/ml	Kobieta	17
30521	TSH 3-cia generacja	0.05	uIU/ml	Mężczyzna	74
25027	TSH 3-cia generacja	0.05	uIU/ml	Kobieta	73
37748	TSH 3-cia generacja	0.05	uIU/ml	Kobieta	69
10955	TSH 3-cia generacja	0.05	uIU/mL	Kobieta	53
28866	TSH 3-cia generacja	0.05	uIU/ml	Kobieta	24
17261	TSH 3-cia generacja	0.05	uIU/ml	Kobieta	29
20588	TSH 3-cia generacja	0.051	uIU/ml	Kobieta	87
12004	TSH 3-cia generacja	0.051	uIU/ml	Mężczyzna	80
20058	TSH 3-cia generacja	0.051	uIU/ml	Mężczyzna	62
20866	TSH 3-cia generacja	0.051	uIU/ml	Kobieta	57
1912	TSH 3-cia generacja	0.051	uIU/ml	Kobieta	50
17926	TSH 3-cia generacja	0.051	uIU/ml	Kobieta	74
9805	TSH 3-cia generacja	0.051	uIU/ml	Mężczyzna	66
20077	TSH 3-cia generacja	0.051	uIU/ml	Kobieta	61
21810	TSH 3-cia generacja	0.051	uIU/ml	Kobieta	60
4323	TSH 3-cia generacja	0.051	uIU/ml	Mężczyzna	40
564	TSH 3-cia generacja	0.051	uIU/ml	Kobieta	28
37180	TSH 3-cia generacja	0.051	uIU/ml	Kobieta	13
25133	TSH 3-cia generacja	0.051	uIU/ml	Kobieta	93
29246	TSH 3-cia generacja	0.051	uIU/ml	Kobieta	74
29299	TSH 3-cia generacja	0.051	uIU/ml	Kobieta	74
33587	TSH 3-cia generacja	0.051	uIU/ml	Kobieta	68
15825	TSH 3-cia generacja	0.051	uIU/ml	Mężczyzna	68
9273	TSH 3-cia generacja	0.051	uIU/ml	Kobieta	54
2810	TSH 3-cia generacja	0.051	uIU/ml	Kobieta	50
29323	TSH 3-cia generacja	0.051	uIU/ml	Mężczyzna	48
13373	TSH 3-cia generacja	0.051	uIU/mL	Kobieta	44
8447	TSH 3-cia generacja	0.051	uIU/ml	Kobieta	31
3754	TSH 3-cia generacja	0.051	uIU/mL	Kobieta	33
14949	TSH 3-cia generacja	0.051	uIU/ml	Kobieta	24
8839	TSH 3-cia generacja	0.052	uIU/ml	Mężczyzna	83
10620	TSH 3-cia generacja	0.052	uIU/ml	Mężczyzna	72
20850	TSH 3-cia generacja	0.052	uIU/ml	Mężczyzna	69
9915	TSH 3-cia generacja	0.052	uIU/ml	Kobieta	49
1643	TSH 3-cia generacja	0.052	uIU/ml	Kobieta	81
10936	TSH 3-cia generacja	0.052	uIU/ml	Kobieta	70
16859	TSH 3-cia generacja	0.052	uIU/ml	Kobieta	49
9534	TSH 3-cia generacja	0.052	uIU/ml	Kobieta	83
34034	TSH 3-cia generacja	0.052	uIU/ml	Kobieta	69
7096	TSH 3-cia generacja	0.052	uIU/ml	Kobieta	65
5724	TSH 3-cia generacja	0.052	uIU/ml	Kobieta	62
30525	TSH 3-cia generacja	0.052	uIU/ml	Kobieta	62
30375	TSH 3-cia generacja	0.052	uIU/ml	Kobieta	60
6524	TSH 3-cia generacja	0.052	uIU/ml	Kobieta	53
29468	TSH 3-cia generacja	0.052	uIU/ml	Kobieta	53
33679	TSH 3-cia generacja	0.052	uIU/ml	Mężczyzna	46
28582	TSH 3-cia generacja	0.052	uIU/ml	Kobieta	22
9510	TSH 3-cia generacja	0.052	uIU/mL	Mężczyzna	67
3956	TSH 3-cia generacja	0.052	uIU/mL	Kobieta	64
1665	TSH 3-cia generacja	0.053	uIU/ml	Kobieta	63
9696	TSH 3-cia generacja	0.053	uIU/ml	Mężczyzna	68
6453	TSH 3-cia generacja	0.053	uIU/ml	Kobieta	44
10667	TSH 3-cia generacja	0.053	uIU/ml	Mężczyzna	76
34446	TSH 3-cia generacja	0.053	uIU/ml	Mężczyzna	6
16466	TSH 3-cia generacja	0.053	uIU/ml	Kobieta	74
29208	TSH 3-cia generacja	0.053	uIU/ml	Mężczyzna	72
11564	TSH 3-cia generacja	0.053	uIU/mL	Mężczyzna	68
15840	TSH 3-cia generacja	0.053	uIU/ml	Kobieta	57
30532	TSH 3-cia generacja	0.053	uIU/ml	Kobieta	52
33447	TSH 3-cia generacja	0.053	uIU/ml	Kobieta	47
3921	TSH 3-cia generacja	0.053	uIU/ml	Kobieta	34
4183	TSH 3-cia generacja	0.053	uIU/mL	Kobieta	63
18085	TSH 3-cia generacja	0.053	uIU/mL	Mężczyzna	52
3681	TSH 3-cia generacja	0.053	uIU/mL	Kobieta	43
1497	TSH 3-cia generacja	0.054	uIU/ml	Mężczyzna	74
9992	TSH 3-cia generacja	0.054	uIU/ml	Kobieta	84
439	TSH 3-cia generacja	0.054	uIU/ml	Mężczyzna	73
10262	TSH 3-cia generacja	0.054	uIU/ml	Kobieta	57
3687	TSH 3-cia generacja	0.054	uIU/ml	Kobieta	35
22450	TSH 3-cia generacja	0.054	uIU/ml	Mężczyzna	8
3338	TSH 3-cia generacja	0.054	uIU/ml	Mężczyzna	84
10937	TSH 3-cia generacja	0.054	uIU/ml	Kobieta	70
10027	TSH 3-cia generacja	0.054	uIU/ml	Mężczyzna	60
10111	TSH 3-cia generacja	0.054	uIU/ml	Mężczyzna	58
6767	TSH 3-cia generacja	0.054	uIU/ml	Kobieta	63
33545	TSH 3-cia generacja	0.054	uIU/ml	Kobieta	57
3328	TSH 3-cia generacja	0.054	uIU/ml	Kobieta	48
17721	TSH 3-cia generacja	0.054	uIU/ml	Kobieta	29
7153	TSH 3-cia generacja	0.054	uIU/mL	Mężczyzna	63
12166	TSH 3-cia generacja	0.054	uIU/ml	Kobieta	53
17260	TSH 3-cia generacja	0.054	uIU/ml	Kobieta	29
3776	TSH 3-cia generacja	0.054	uIU/ml	Kobieta	26
12316	TSH 3-cia generacja	0.055	uIU/ml	Kobieta	82
20022	TSH 3-cia generacja	0.055	uIU/ml	Mężczyzna	63
182	TSH 3-cia generacja	0.055	uIU/ml	Kobieta	73
5127	TSH 3-cia generacja	0.055	uIU/ml	Kobieta	71
34825	TSH 3-cia generacja	0.055	uIU/ml	Kobieta	9
3019	TSH 3-cia generacja	0.055	uIU/ml	Kobieta	72
18366	TSH 3-cia generacja	0.055	uIU/ml	Kobieta	72
14280	TSH 3-cia generacja	0.055	uIU/mL	Mężczyzna	72
32921	TSH 3-cia generacja	0.055	uIU/ml	Kobieta	69
10890	TSH 3-cia generacja	0.055	uIU/ml	Kobieta	63
15669	TSH 3-cia generacja	0.055	uIU/ml	Kobieta	45
12128	TSH 3-cia generacja	0.055	uIU/ml	Kobieta	37
33695	TSH 3-cia generacja	0.055	uIU/ml	Kobieta	35
656	TSH 3-cia generacja	0.055	uIU/ml	Mężczyzna	89
15043	TSH 3-cia generacja	0.055	uIU/ml	Mężczyzna	65
3873	TSH 3-cia generacja	0.055	uIU/mL	Mężczyzna	64
20094	TSH 3-cia generacja	0.056	uIU/ml	Mężczyzna	86
13185	TSH 3-cia generacja	0.056	uIU/ml	Kobieta	72
251	TSH 3-cia generacja	0.056	uIU/ml	Kobieta	54
10229	TSH 3-cia generacja	0.056	uIU/ml	Mężczyzna	52
19137	TSH 3-cia generacja	0.056	uIU/ml	Kobieta	83
2015	TSH 3-cia generacja	0.056	uIU/ml	Mężczyzna	73
3007	TSH 3-cia generacja	0.056	uIU/ml	Kobieta	71
19958	TSH 3-cia generacja	0.056	uIU/ml	Mężczyzna	70
9745	TSH 3-cia generacja	0.056	uIU/mL	Mężczyzna	74
16516	TSH 3-cia generacja	0.056	uIU/ml	Kobieta	69
11243	TSH 3-cia generacja	0.056	uIU/mL	Kobieta	66
15485	TSH 3-cia generacja	0.056	uIU/ml	Kobieta	65
25389	TSH 3-cia generacja	0.056	uIU/ml	Kobieta	59
3852	TSH 3-cia generacja	0.056	uIU/ml	Kobieta	43
12303	TSH 3-cia generacja	0.056	uIU/ml	Kobieta	35
12176	TSH 3-cia generacja	0.056	uIU/ml	Kobieta	78
8147	TSH 3-cia generacja	0.056	uIU/ml	Kobieta	75
9542	TSH 3-cia generacja	0.056	uIU/mL	Mężczyzna	72
8545	TSH 3-cia generacja	0.056	uIU/ml	Kobieta	71
4057	TSH 3-cia generacja	0.056	uIU/mL	Kobieta	63
6008	TSH 3-cia generacja	0.057	uIU/ml	Kobieta	61
4029	TSH 3-cia generacja	0.057	uIU/ml	Kobieta	56
667	TSH 3-cia generacja	0.057	uIU/ml	Kobieta	43
22043	TSH 3-cia generacja	0.057	uIU/ml	Kobieta	16
11298	TSH 3-cia generacja	0.057	uIU/ml	Kobieta	78
3235	TSH 3-cia generacja	0.057	uIU/ml	Mężczyzna	78
331	TSH 3-cia generacja	0.057	uIU/ml	Kobieta	55
4282	TSH 3-cia generacja	0.057	uIU/ml	Kobieta	62
[truncated: 103,928 more rows]

## Sheet: fT4
Lp.	Parametr	Jednostka	wartość	Płeć	Wiek [lata]
4074	FT 4	ng/dl	1.15	Mężczyzna	79
3863	FT 4	ng/dl	1.19	Mężczyzna	67
5489	FT 4	ng/dl	1	Kobieta	78
4696	FT 4	ng/dl	1.11	Kobieta	70
3864	FT 4	ng/dl	1.32	Kobieta	64
220	FT 4	ng/dl	1.04	Mężczyzna	73
6517	FT 4	ng/dl	1.35	Mężczyzna	16
4815	FT 4	ng/dl	1.12	Kobieta	75
1192	FT 4	ng/dl	0.96	Kobieta	58
4844	FT 4	ng/dl	1.34	Kobieta	70
6702	FT 4	ng/dl	1.73	Kobieta	34
4881	FT 4	ng/dl	1.4	Kobieta	67
4889	FT 4	ng/dl	1.21	Kobieta	67
5986	FT 4	ng/dl	1.43	Mężczyzna	59
2933	FT 4	ng/dl	1.15	Kobieta	34
4584	FT 4	ng/dl	1.2	Kobieta	47
1193	FT 4	ng/dl	1.63	Kobieta	59
1990	FT 4	ng/dl	1.29	Kobieta	37
5927	FT 4	ng/dl	1.6	Kobieta	63
6701	FT 4	ng/dl	1.3	Kobieta	68
5492	FT 4	ng/dl	1.19	Kobieta	55
4692	FT 4	ng/dl	1.17	Kobieta	67
1987	FT 4	ng/dl	1.2	Mężczyzna	63
5985	FT 4	ng/dl	1.46	Kobieta	58
3731	FT 4	ng/dl	0.95	Kobieta	68
3395	FT 4	ng/dl	1.85	Kobieta	58
4065	FT 4	ng/dl	0.98	Kobieta	66
5930	FT 4	ng/dl	1.09	Kobieta	66
5493	FT 4	ng/dl	1.4	Mężczyzna	40
1988	FT 4	ng/dl	1.16	Kobieta	66
3204	FT 4	ng/dl	1.19	Kobieta	33
3206	FT 4	ng/dl	1.02	Kobieta	52
922	FT 4	ng/dl	1.32	Kobieta	72
4797	FT 4	ng/dl	1.23	Kobieta	48
1191	FT 4	ng/dl	1.65	Kobieta	41
221	FT 4	ng/dl	1.15	Mężczyzna	22
4067	FT 4	ng/dl	1.18	Mężczyzna	59
4827	FT 4	ng/dl	1.23	Kobieta	73
1190	FT 4	ng/dl	1.33	Kobieta	71
1989	FT 4	ng/dl	1.03	Kobieta	43
5989	FT 4	ng/dl	1.19	Kobieta	86
3207	FT 4	ng/dl	1.53	Kobieta	79
918	FT 4	ng/dl	0.99	Mężczyzna	86
3208	FT 4	ng/dl	1.04	Kobieta	25
5990	FT 4	ng/dl	1.32	Kobieta	72
925	FT 4	ng/dl	1.03	Mężczyzna	60
5427	FT 4	ng/dl	1.28	Kobieta	0
3619	FT 4	ng/dl	0.95	Mężczyzna	63
4598	FT 4	ng/dl	1.08	Kobieta	66
3732	FT 4	ng/dl	0.85	Mężczyzna	55
923	FT 4	ng/dl	1.18	Mężczyzna	80
223	FT 4	ng/dl	1.29	Kobieta	89
920	FT 4	ng/dl	1.02	Mężczyzna	69
4729	FT 4	ng/dl	1.16	Kobieta	61
4068	FT 4	ng/dl	0.98	Kobieta	61
4741	FT 4	ng/dl	1.16	Kobieta	70
5071	FT 4	ng/dl	1.41	Mężczyzna	7
1465	FT 4	ng/dl	1.35	Mężczyzna	66
1	FT 4	ng/dl	1.05	Kobieta	61
4856	FT 4	ng/dl	1.38	Kobieta	62
5469	FT 4	ng/dl	1.21	Mężczyzna	0
1991	FT 4	ng/dl	1.05	Kobieta	52
5491	FT 4	ng/dl	1.41	Kobieta	64
1992	FT 4	ng/dl	1.49	Kobieta	33
4553	FT 4	ng/dl	1.76	Kobieta	66
224	FT 4	ng/dl	1.19	Kobieta	58
4593	FT 4	ng/dl	1.27	Kobieta	80
6921	FT 4	ng/dl	1.18	Kobieta	80
5494	FT 4	ng/dl	1.25	Kobieta	61
5987	FT 4	ng/dl	1.64	Kobieta	76
5988	FT 4	ng/dl	1.26	Kobieta	69
7005	FT 4	ng/dl	1.19	Kobieta	65
4212	FT 4	ng/dl	1.42	Kobieta	55
7047	FT 4	ng/dl	1.21	Mężczyzna	57
3205	FT 4	ng/dl	1.01	Kobieta	33
921	FT 4	ng/dl	1.41	Mężczyzna	58
926	FT 4	ng/dl	1.46	Kobieta	70
222	FT 4	ng/dl	1.31	Mężczyzna	70
5465	FT 4	ng/dl	1.31	Kobieta	0
5984	FT 4	ng/dl	1.12	Kobieta	78
4897	FT 4	ng/dl	1.45	Kobieta	65
4311	FT 4	ng/dl	1.08	Kobieta	61
1475	FT 4	ng/dl	1.16	Kobieta	65
4456	FT 4	ng/dl	1.47	Kobieta	53
226	FT 4	ng/dl	0.87	Mężczyzna	62
5991	FT 4	ng/dl	1.51	Kobieta	80
5496	FT 4	ng/dl	0.96	Kobieta	85
1474	FT 4	ng/dl	1.29	Kobieta	61
1996	FT 4	ng/dl	1.85	Mężczyzna	46
225	FT 4	ng/dl	1.43	Kobieta	61
3620	FT 4	ng/dl	1.29	Mężczyzna	64
6751	FT 4	ng/dl	1.1	Kobieta	57
4214	FT 4	ng/dl	1.08	Kobieta	65
5227	FT 4	ng/dl	1.09	Mężczyzna	67
4805	FT 4	ng/dl	1.28	Kobieta	78
1994	FT 4	ng/dl	1.21	Kobieta	61
4213	FT 4	ng/dl	1.16	Kobieta	56
3925	FT 4	ng/dl	1.14	Kobieta	60
4314	FT 4	ng/dl	1.28	Kobieta	60
1995	FT 4	ng/dl	1.32	Kobieta	35
6876	FT 4	ng/dl	1.33	Kobieta	78
4639	FT 4	ng/dl	1.52	Kobieta	66
6940	FT 4	ng/dl	1.04	Kobieta	37
5992	FT 4	ng/dl	1.34	Kobieta	49
5994	FT 4	ng/dl	1.41	Mężczyzna	67
924	FT 4	ng/dl	1.17	Mężczyzna	84
927	FT 4	ng/dl	1.36	Kobieta	43
227	FT 4	ng/dl	1.21	Kobieta	68
3621	FT 4	ng/dl	1.43	Kobieta	89
931	FT 4	ng/dl	1.39	Kobieta	82
1463	FT 4	ng/dl	1.52	Mężczyzna	29
4763	FT 4	ng/dl	1.47	Kobieta	64
5495	FT 4	ng/dl	1.34	Kobieta	84
7070	FT 4	ng/dl	1.17	Kobieta	63
5390	FT 4	ng/dl	1.38	Kobieta	43
5993	FT 4	ng/dl	1.24	Kobieta	59
1472	FT 4	ng/dl	0.95	Kobieta	62
919	FT 4	ng/dl	1	Kobieta	71
4313	FT 4	ng/dl	1.3	Kobieta	60
1993	FT 4	ng/dl	1.31	Kobieta	53
928	FT 4	ng/dl	0.99	Kobieta	65
1194	FT 4	ng/dl	1.35	Kobieta	80
1471	FT 4	ng/dl	0.28	Mężczyzna	55
1998	FT 4	ng/dl	1.05	Mężczyzna	54
5497	FT 4	ng/dl	0.99	Mężczyzna	74
2001	FT 4	ng/dl	1.09	Kobieta	44
1999	FT 4	ng/dl	1.39	Mężczyzna	42
4601	FT 4	ng/dl	1.21	Kobieta	71
5931	FT 4	ng/dl	1.82	Mężczyzna	66
1997	FT 4	ng/dl	1.1	Kobieta	54
6515	FT 4	ng/dl	1.76	Mężczyzna	0
228	FT 4	ng/dl	1.19	Kobieta	66
5278	FT 4	ng/dl	1.16	Kobieta	76
4070	FT 4	ng/dl	0.97	Kobieta	61
5929	FT 4	ng/dl	1.69	Kobieta	66
2000	FT 4	ng/dl	1.28	Kobieta	42
7071	FT 4	ng/dl	1.01	Kobieta	78
7141	FT 4	ng/dl	1.01	Kobieta	63
1195	FT 4	ng/dl	1.32	Kobieta	63
5324	FT 4	ng/dl	1.2	Kobieta	56
3733	FT 4	ng/dl	1.24	Mężczyzna	68
4620	FT 4	ng/dl	1.38	Kobieta	53
5499	FT 4	ng/dl	1.4	Kobieta	42
1478	FT 4	ng/dl	1.57	Mężczyzna	36
5997	FT 4	ng/dl	0.87	Kobieta	60
4215	FT 4	ng/dl	1.34	Mężczyzna	56
4709	FT 4	ng/dl	1.55	Kobieta	40
2002	FT 4	ng/dl	1.56	Kobieta	28
1476	FT 4	ng/dl	1.16	Kobieta	48
5091	FT 4	ng/dl	1.14	Kobieta	74
229	FT 4	ng/dl	1.08	Mężczyzna	35
2003	FT 4	ng/dl	1.09	Kobieta	41
932	FT 4	ng/dl	1.28	Kobieta	74
4312	FT 4	ng/dl	1.13	Kobieta	60
7124	FT 4	ng/dl	1.03	Mężczyzna	63
4216	FT 4	ng/dl	1.29	Mężczyzna	58
3396	FT 4	ng/dl	1.18	Kobieta	64
4075	FT 4	ng/dl	0.91	Mężczyzna	79
1470	FT 4	ng/dl	1.08	Mężczyzna	77
4542	FT 4	ng/dl	1.24	Mężczyzna	77
5239	FT 4	ng/dl	1.19	Mężczyzna	54
4607	FT 4	ng/dl	1.16	Kobieta	66
5490	FT 4	ng/dl	0.74	Kobieta	78
1477	FT 4	ng/dl	1.46	Kobieta	68
1197	FT 4	ng/dl	1.16	Kobieta	66
1473	FT 4	ng/dl	1.17	Mężczyzna	65
4704	FT 4	ng/dl	1.19	Kobieta	46
4705	FT 4	ng/dl	1.41	Kobieta	77
3979	FT 4	ng/dl	1.36	Mężczyzna	71
6516	FT 4	ng/dl	2.42	Kobieta	6
5995	FT 4	ng/dl	1.45	Kobieta	79
2005	FT 4	ng/dl	1.45	Kobieta	64
2004	FT 4	ng/dl	1.3	Kobieta	67
5998	FT 4	ng/dl	1.18	Mężczyzna	74
231	FT 4	ng/dl	0.87	Kobieta	27
4885	FT 4	ng/dl	1.11	Kobieta	27
5996	FT 4	ng/dl	1.44	Mężczyzna	62
6000	FT 4	ng/dl	1.03	Kobieta	47
1479	FT 4	ng/dl	1.06	Mężczyzna	64
5999	FT 4	ng/dl	1.34	Mężczyzna	52
6881	FT 4	ng/dl	1.07	Kobieta	79
5932	FT 4	ng/dl	1.32	Kobieta	67
2007	FT 4	ng/dl	2.46	Kobieta	81
4315	FT 4	ng/dl	1.32	Kobieta	32
4627	FT 4	ng/dl	1.49	Mężczyzna	77
4651	FT 4	ng/dl	1.22	Kobieta	65
934	FT 4	ng/dl	1.26	Kobieta	54
1200	FT 4	ng/dl	0.97	Kobieta	83
2938	FT 4	ng/dl	1.44	Kobieta	75
2937	FT 4	ng/dl	0.94	Kobieta	26
4069	FT 4	ng/dl	0.95	Kobieta	61
5281	FT 4	ng/dl	1.27	Mężczyzna	51
7023	FT 4	ng/dl	1.3	Kobieta	78
230	FT 4	ng/dl	1.22	Kobieta	71
4757	FT 4	ng/dl	1.61	Kobieta	28
5092	FT 4	ng/dl	1	Kobieta	61
6752	FT 4	ng/dl	1.26	Kobieta	59
1199	FT 4	ng/dl	1.56	Kobieta	89
4785	FT 4	ng/dl	1.07	Kobieta	23
4836	FT 4	ng/dl	1.21	Mężczyzna	29
6518	FT 4	ng/dl	1.42	Mężczyzna	14
929	FT 4	ng/dl	1.11	Kobieta	65
4508	FT 4	ng/dl	1.49	Kobieta	64
2	FT 4	ng/dl	1.49	Kobieta	59
1201	FT 4	ng/dl	1.28	Kobieta	69
3398	FT 4	ng/dl	1.61	Kobieta	66
232	FT 4	ng/dl	1.15	Kobieta	67
3400	FT 4	ng/dl	1.79	Kobieta	69
3	FT 4	ng/dl	1.28	Kobieta	48
6887	FT 4	ng/dl	1.47	Kobieta	82
935	FT 4	ng/dl	0.96	Kobieta	85
6004	FT 4	ng/dl	0.92	Mężczyzna	29
6002	FT 4	ng/dl	1.27	Mężczyzna	86
3603	FT 4	ng/dl	1.03	Kobieta	56
3399	FT 4	ng/dl	1.26	Kobieta	67
3623	FT 4	ng/dl	1.4	Kobieta	41
5444	FT 4	ng/dl	1.25	Kobieta	0
5445	FT 4	ng/dl	1.47	Mężczyzna	0
3624	FT 4	ng/dl	1.18	Kobieta	47
936	FT 4	ng/dl	1.56	Mężczyzna	59
5502	FT 4	ng/dl	1.11	Kobieta	46
233	FT 4	ng/dl	1.09	Kobieta	72
4822	FT 4	ng/dl	1.05	Kobieta	59
1469	FT 4	ng/dl	1.31	Kobieta	80
4873	FT 4	ng/dl	1.5	Kobieta	70
2009	FT 4	ng/dl	1.41	Kobieta	23
1464	FT 4	ng/dl	1.65	Mężczyzna	62
236	FT 4	ng/dl	1.05	Kobieta	37
4073	FT 4	ng/dl	1.55	Mężczyzna	79
4	FT 4	ng/dl	1.2	Kobieta	76
6519	FT 4	ng/dl	1.64	Kobieta	0
6001	FT 4	ng/dl	1.33	Mężczyzna	86
3397	FT 4	ng/dl	1.43	Mężczyzna	67
4649	FT 4	ng/dl	1.3	Kobieta	70
237	FT 4	ng/dl	1.22	Mężczyzna	49
7016	FT 4	ng/dl	1.01	Kobieta	78
5501	FT 4	ng/dl	1.43	Mężczyzna	39
235	FT 4	ng/dl	0.71	Kobieta	72
4756	FT 4	ng/dl	0.76	Kobieta	56
1481	FT 4	ng/dl	1.21	Kobieta	66
4804	FT 4	ng/dl	1.19	Kobieta	65
2014	FT 4	ng/dl	1.14	Kobieta	29
2012	FT 4	ng/dl	1.03	Kobieta	66
2010	FT 4	ng/dl	1.06	Mężczyzna	56
2939	FT 4	ng/dl	1.07	Kobieta	21
6003	FT 4	ng/dl	1.22	Mężczyzna	56
3622	FT 4	ng/dl	1.26	Mężczyzna	58
2013	FT 4	ng/dl	1.3	Mężczyzna	20
4552	FT 4	ng/dl	1.44	Kobieta	67
3602	FT 4	ng/dl	1.21	Kobieta	59
937	FT 4	ng/dl	1.41	Kobieta	22
2941	FT 4	ng/dl	1.38	Kobieta	40
6738	FT 4	ng/dl	0.79	Mężczyzna	54
5503	FT 4	ng/dl	1.14	Kobieta	76
6950	FT 4	ng/dl	1.23	Kobieta	61
933	FT 4	ng/dl	1.26	Kobieta	54
6703	FT 4	ng/dl	1.37	Kobieta	81
4752	FT 4	ng/dl	1.27	Kobieta	72
5504	FT 4	ng/dl	1.31	Mężczyzna	77
6520	FT 4	ng/dl	0.88	Mężczyzna	2
239	FT 4	ng/dl	1.13	Kobieta	43
930	FT 4	ng/dl	0.99	Kobieta	65
3209	FT 4	ng/dl	1.15	Kobieta	32
1467	FT 4	ng/dl	1.98	Kobieta	39
5505	FT 4	ng/dl	1.3	Mężczyzna	83
4568	FT 4	ng/dl	1.76	Kobieta	82
4571	FT 4	ng/dl	1.69	Kobieta	82
1482	FT 4	ng/dl	1.19	Kobieta	55
6006	FT 4	ng/dl	1.21	Mężczyzna	64
241	FT 4	ng/dl	1.76	Kobieta	83
4603	FT 4	ng/dl	1.22	Kobieta	61
6922	FT 4	ng/dl	1.32	Kobieta	57
5259	FT 4	ng/dl	1.06	Kobieta	63
4452	FT 4	ng/dl	1.44	Kobieta	60
242	FT 4	ng/dl	1.07	Kobieta	67
1202	FT 4	ng/dl	1.09	Kobieta	69
4670	FT 4	ng/dl	1.27	Kobieta	28
4672	FT 4	ng/dl	1.16	Kobieta	45
1480	FT 4	ng/dl	1.16	Kobieta	58
240	FT 4	ng/dl	1.21	Mężczyzna	47
3729	FT 4	ng/dl	1.65	Kobieta	68
2011	FT 4	ng/dl	1.14	Mężczyzna	30
5089	FT 4	ng/dl	1.68	Kobieta	88
5355	FT 4	ng/dl	1.25	Kobieta	55
5103	FT 4	ng/dl	1.25	Kobieta	79
5417	FT 4	ng/dl	1.25	Kobieta	44
4421	FT 4	ng/dl	1.14	Kobieta	56
4795	FT 4	ng/dl	1.27	Kobieta	70
5500	FT 4	ng/dl	1.2	Kobieta	78
1203	FT 4	ng/dl	1.71	Mężczyzna	77
939	FT 4	ng/dl	1.34	Kobieta	88
5	FT 4	ng/dl	1.22	Kobieta	65
3926	FT 4	ng/dl	1.38	Kobieta	47
4072	FT 4	ng/dl	1.36	Mężczyzna	79
5498	FT 4	ng/dl	1.08	Mężczyzna	68
2017	FT 4	ng/dl	2.08	Kobieta	62
245	FT 4	ng/dl	0.89	Mężczyzna	27
1204	FT 4	ng/dl	1.43	Kobieta	68
4560	FT 4	ng/dl	1.01	Kobieta	79
1485	FT 4	ng/dl	1.14	Kobieta	22
4952	FT 4	ng/dl	1.15	Kobieta	53
2936	FT 4	ng/dl	1.35	Kobieta	33
5254	FT 4	ng/dl	1.38	Kobieta	72
4618	FT 4	ng/dl	1.36	Kobieta	68
6924	FT 4	ng/dl	1.19	Kobieta	63
7	FT 4	ng/dl	1.07	Kobieta	40
6941	FT 4	ng/dl	1.17	Kobieta	36
2018	FT 4	ng/dl	1.05	Kobieta	42
6963	FT 4	ng/dl	1.29	Kobieta	70
1207	FT 4	ng/dl	1.49	Kobieta	32
4706	FT 4	ng/dl	1.31	Kobieta	63
6005	FT 4	ng/dl	1.4	Mężczyzna	89
3210	FT 4	ng/dl	1.59	Kobieta	56
1483	FT 4	ng/dl	1.46	Kobieta	36
3728	FT 4	ng/dl	1.57	Kobieta	68
2019	FT 4	ng/dl	1.14	Kobieta	61
5928	FT 4	ng/dl	1.99	Kobieta	66
4778	FT 4	ng/dl	1.12	Kobieta	51
7058	FT 4	ng/dl	1.2	Kobieta	66
244	FT 4	ng/dl	1.32	Kobieta	22
1196	FT 4	ng/dl	1.16	Mężczyzna	59
7102	FT 4	ng/dl	1.54	Kobieta	66
5305	FT 4	ng/dl	1.05	Mężczyzna	74
4860	FT 4	ng/dl	1.28	Kobieta	63
6	FT 4	ng/dl	1.22	Mężczyzna	63
2015	FT 4	ng/dl	1.51	Kobieta	78
2942	FT 4	ng/dl	1.2	Kobieta	28
1487	FT 4	ng/dl	1.11	Kobieta	52
2006	FT 4	ng/dl	1.71	Kobieta	81
941	FT 4	ng/dl	1.46	Mężczyzna	55
942	FT 4	ng/dl	1.03	Mężczyzna	49
943	FT 4	ng/dl	1.45	Mężczyzna	67
4711	FT 4	ng/dl	1.24	Mężczyzna	45
4721	FT 4	ng/dl	1.49	Mężczyzna	34
4071	FT 4	ng/dl	1.01	Kobieta	61
234	FT 4	ng/dl	0.72	Kobieta	72
6011	FT 4	ng/dl	2.4	Kobieta	89
1206	FT 4	ng/dl	1.38	Kobieta	68
238	FT 4	ng/dl	1.38	Kobieta	72
3401	FT 4	ng/dl	1.26	Kobieta	38
4791	FT 4	ng/dl	1.11	Kobieta	61
5488	FT 4	ng/dl	2.03	Kobieta	69
4877	FT 4	ng/dl	1.25	Kobieta	24
4515	FT 4	ng/dl	1.02	Kobieta	56
3980	FT 4	ng/dl	1.21	Mężczyzna	18
1466	FT 4	ng/dl	1.4	Kobieta	39
4077	FT 4	ng/dl	0.19	Mężczyzna	72
2016	FT 4	ng/dl	1.44	Kobieta	78
4623	FT 4	ng/dl	1.41	Kobieta	67
6009	FT 4	ng/dl	1.46	Kobieta	74
2021	FT 4	ng/dl	0.96	Kobieta	47
246	FT 4	ng/dl	1.56	Mężczyzna	87
4663	FT 4	ng/dl	1.2	Kobieta	33
4680	FT 4	ng/dl	1.57	Kobieta	72
2022	FT 4	ng/dl	1.18	Kobieta	49
4076	FT 4	ng/dl	1.29	Mężczyzna	69
247	FT 4	ng/dl	1.14	Kobieta	60
4695	FT 4	ng/dl	1.15	Kobieta	69
4217	FT 4	ng/dl	1.76	Kobieta	56
2020	FT 4	ng/dl	1.11	Kobieta	19
1488	FT 4	ng/dl	1.37	Mężczyzna	24
938	FT 4	ng/dl	1.45	Mężczyzna	55
243	FT 4	ng/dl	1.04	Mężczyzna	68
2940	FT 4	ng/dl	1.19	Kobieta	57
1484	FT 4	ng/dl	1.39	Mężczyzna	63
3626	FT 4	ng/dl	1.32	Kobieta	57
4800	FT 4	ng/dl	1.26	Kobieta	71
1486	FT 4	ng/dl	1.14	Mężczyzna	56
2934	FT 4	ng/dl	1.19	Kobieta	34
3927	FT 4	ng/dl	1.12	Kobieta	68
4819	FT 4	ng/dl	1.45	Kobieta	87
7081	FT 4	ng/dl	1.32	Kobieta	74
4842	FT 4	ng/dl	0.97	Kobieta	47
1490	FT 4	ng/dl	1.49	Kobieta	84
6812	FT 4	ng/dl	1.08	Kobieta	35
1493	FT 4	ng/dl	1.5	Kobieta	41
3625	FT 4	ng/dl	1.23	Kobieta	61
4588	FT 4	ng/dl	1.31	Kobieta	52
2024	FT 4	ng/dl	1.16	Kobieta	52
6008	FT 4	ng/dl	1.47	Mężczyzna	62
6908	FT 4	ng/dl	1.19	Kobieta	50
4640	FT 4	ng/dl	1.12	Kobieta	78
1205	FT 4	ng/dl	1.37	Kobieta	81
250	FT 4	ng/dl	1.13	Kobieta	60
1208	FT 4	ng/dl	0.97	Kobieta	55
2025	FT 4	ng/dl	1.34	Mężczyzna	37
3734	FT 4	ng/dl	1.46	Kobieta	27
6704	FT 4	ng/dl	1.63	Mężczyzna	40
248	FT 4	ng/dl	1.43	Kobieta	61
4781	FT 4	ng/dl	1.55	Kobieta	90
5119	FT 4	ng/dl	1.02	Kobieta	6
4835	FT 4	ng/dl	0.98	Kobieta	59
1211	FT 4	ng/dl	1.11	Kobieta	67
4218	FT 4	ng/dl	1.3	Kobieta	64
4524	FT 4	ng/dl	1.36	Kobieta	63
1212	FT 4	ng/dl	1.36	Kobieta	47
6861	FT 4	ng/dl	1.04	Mężczyzna	88
3628	FT 4	ng/dl	1.18	Kobieta	75
944	FT 4	ng/dl	1.22	Mężczyzna	19
6012	FT 4	ng/dl	1.36	Kobieta	79
1209	FT 4	ng/dl	1.44	Kobieta	63
4219	FT 4	ng/dl	0.87	Mężczyzna	68
6521	FT 4	ng/dl	1.44	Mężczyzna	13
1495	FT 4	ng/dl	1.32	Kobieta	52
2026	FT 4	ng/dl	1.39	Mężczyzna	37
4824	FT 4	ng/dl	1.15	Kobieta	40
5365	FT 4	ng/dl	1.19	Kobieta	66
945	FT 4	ng/dl	1.32	Mężczyzna	32
940	FT 4	ng/dl	1.27	Kobieta	59
6013	FT 4	ng/dl	1.45	Mężczyzna	62
6016	FT 4	ng/dl	2.78	Kobieta	76
3402	FT 4	ng/dl	0.71	Mężczyzna	25
4517	FT 4	ng/dl	1.49	Kobieta	40
4521	FT 4	ng/dl	1.26	Kobieta	58
2027	FT 4	ng/dl	1.34	Kobieta	73
1213	FT 4	ng/dl	1.45	Kobieta	44
1498	FT 4	ng/dl	1.31	Kobieta	26
1497	FT 4	ng/dl	1.49	Kobieta	65
252	FT 4	ng/dl	1.03	Kobieta	25
2029	FT 4	ng/dl	1.38	Mężczyzna	44
2030	FT 4	ng/dl	1.13	Kobieta	41
6971	FT 4	ng/dl	1.22	Kobieta	56
2031	FT 4	ng/dl	1.69	Mężczyzna	18
6978	FT 4	ng/dl	1.61	Kobieta	85
5048	FT 4	ng/dl	1.52	Kobieta	0
5506	FT 4	ng/dl	1.32	Kobieta	69
4732	FT 4	ng/dl	1.33	Kobieta	43
5507	FT 4	ng/dl	1.16	Mężczyzna	25
6813	FT 4	ng/dl	1.59	Kobieta	68
3403	FT 4	ng/dl	1.69	Kobieta	63
6705	FT 4	ng/dl	1.11	Kobieta	68
7099	FT 4	ng/dl	1.57	Kobieta	21
6523	FT 4	ng/dl	1.66	Mężczyzna	0
4884	FT 4	ng/dl	1	Kobieta	51
1198	FT 4	ng/dl	1.28	Kobieta	77
1500	FT 4	ng/dl	1.31	Mężczyzna	34
6753	FT 4	ng/dl	1.38	Kobieta	48
8	FT 4	ng/dl	1.3	Kobieta	38
3404	FT 4	ng/dl	1.37	Kobieta	53
4613	FT 4	ng/dl	1.04	Kobieta	38
6522	FT 4	ng/dl	1.53	Mężczyzna	4
947	FT 4	ng/dl	1.23	Kobieta	55
2023	FT 4	ng/dl	1.62	Kobieta	27
6948	FT 4	ng/dl	1.43	Kobieta	74
3211	FT 4	ng/dl	1.35	Kobieta	80
3735	FT 4	ng/dl	1.53	Kobieta	27
5277	FT 4	ng/dl	1.41	Kobieta	37
5098	FT 4	ng/dl	1.54	Mężczyzna	70
2032	FT 4	ng/dl	1.12	Mężczyzna	62
6015	FT 4	ng/dl	1.34	Mężczyzna	57
9	FT 4	ng/dl	1.31	Kobieta	42
4806	FT 4	ng/dl	1.43	Kobieta	29
946	FT 4	ng/dl	1.47	Kobieta	49
4829	FT 4	ng/dl	1.23	Kobieta	64
251	FT 4	ng/dl	1.23	Mężczyzna	66
3737	FT 4	ng/dl	1.18	Mężczyzna	28
2033	FT 4	ng/dl	1.55	Kobieta	44
1494	FT 4	ng/dl	1.29	Mężczyzna	34
4918	FT 4	ng/dl	1.32	Mężczyzna	67
948	FT 4	ng/dl	1.34	Kobieta	85
1210	FT 4	ng/dl	1.4	Kobieta	63
5344	FT 4	ng/dl	1.44	Kobieta	75
2035	FT 4	ng/dl	1.25	Kobieta	48
4652	FT 4	ng/dl	1.47	Kobieta	60
1215	FT 4	ng/dl	1.33	Kobieta	35
4220	FT 4	ng/dl	1.27	Kobieta	20
3405	FT 4	ng/dl	1.2	Kobieta	32
5510	FT 4	ng/dl	1.31	Mężczyzna	59
5508	FT 4	ng/dl	1.81	Kobieta	75
254	FT 4	ng/dl	1.69	Kobieta	53
253	FT 4	ng/dl	1.5	Mężczyzna	67
5509	FT 4	ng/dl	1.17	Mężczyzna	64
2034	FT 4	ng/dl	1.14	Kobieta	35
1496	FT 4	ng/dl	0.92	Mężczyzna	68
4545	FT 4	ng/dl	1.02	Kobieta	79
257	FT 4	ng/dl	1.37	Kobieta	66
3981	FT 4	ng/dl	0.94	Kobieta	48
255	FT 4	ng/dl	1.78	Mężczyzna	66
4066	FT 4	ng/dl	1.04	Mężczyzna	82
7100	FT 4	ng/dl	1.24	Kobieta	78
2935	FT 4	ng/dl	1.34	Kobieta	36
6814	FT 4	ng/dl	1.81	Kobieta	65
5487	FT 4	ng/dl	1.18	Kobieta	48
4887	FT 4	ng/dl	1.18	Kobieta	37
4390	FT 4	ng/dl	1.51	Kobieta	23
259	FT 4	ng/dl	0.93	Mężczyzna	92
1489	FT 4	ng/dl	1.26	Mężczyzna	78
4647	FT 4	ng/dl	1.5	Kobieta	74
4650	FT 4	ng/dl	1.37	Kobieta	57
6965	FT 4	ng/dl	1.44	Kobieta	59
6524	FT 4	ng/dl	1.11	Kobieta	11
1216	FT 4	ng/dl	1.07	Kobieta	35
5062	FT 4	ng/dl	1.16	Kobieta	54
256	FT 4	ng/dl	1.54	Mężczyzna	66
2028	FT 4	ng/dl	1.58	Kobieta	37
2036	FT 4	ng/dl	1.18	Kobieta	70
3629	FT 4	ng/dl	1.3	Kobieta	64
2038	FT 4	ng/dl	1.17	Kobieta	58
3982	FT 4	ng/dl	1.23	Kobieta	38
258	FT 4	ng/dl	1.13	Kobieta	64
4861	FT 4	ng/dl	1.3	Kobieta	33
2037	FT 4	ng/dl	1.16	Kobieta	61
1214	FT 4	ng/dl	1.17	Kobieta	71
6018	FT 4	ng/dl	1.38	Kobieta	79
950	FT 4	ng/dl	1.31	Kobieta	70
1502	FT 4	ng/dl	1.61	Kobieta	25
2943	FT 4	ng/dl	1.17	Kobieta	27
3738	FT 4	ng/dl	1.39	Kobieta	43
1492	FT 4	ng/dl	1.38	Kobieta	84
3627	FT 4	ng/dl	1.75	Kobieta	75
954	FT 4	ng/dl	1.08	Mężczyzna	88
6014	FT 4	ng/dl	1.71	Mężczyzna	84
6525	FT 4	ng/dl	1.27	Mężczyzna	10
1504	FT 4	ng/dl	1.33	Kobieta	77
6786	FT 4	ng/dl	1.37	Kobieta	1
953	FT 4	ng/dl	1.13	Kobieta	49
952	FT 4	ng/dl	1.16	Kobieta	50
2041	FT 4	ng/dl	1.14	Kobieta	38
4316	FT 4	ng/dl	1.24	Mężczyzna	32
6983	FT 4	ng/dl	1.25	Kobieta	54
1503	FT 4	ng/dl	1.01	Kobieta	62
249	FT 4	ng/dl	1.35	Mężczyzna	52
6017	FT 4	ng/dl	1.4	Kobieta	81
6019	FT 4	ng/dl	1.28	Mężczyzna	83
951	FT 4	ng/dl	1.39	Kobieta	43
10	FT 4	ng/dl	1.05	Kobieta	58
4754	FT 4	ng/dl	1.23	Kobieta	80
3212	FT 4	ng/dl	1.39	Mężczyzna	73
5105	FT 4	ng/dl	2.25	Kobieta	2
5106	FT 4	ng/dl	2.13	Kobieta	2
5511	FT 4	ng/dl	1.34	Kobieta	61
5512	FT 4	ng/dl	1.38	Kobieta	63
3865	FT 4	ng/dl	1.48	Kobieta	9
7080	FT 4	ng/dl	1.92	Mężczyzna	61
7104	FT 4	ng/dl	1.05	Kobieta	52
2040	FT 4	ng/dl	1.46	Kobieta	36
3630	FT 4	ng/dl	1.6	Mężczyzna	81
4880	FT 4	ng/dl	1.29	Kobieta	63
1499	FT 4	ng/dl	1.46	Kobieta	85
4546	FT 4	ng/dl	1.51	Kobieta	29
4564	FT 4	ng/dl	1.35	Kobieta	67
6007	FT 4	ng/dl	1.45	Kobieta	70
4591	FT 4	ng/dl	1.32	Mężczyzna	77
6901	FT 4	ng/dl	1.02	Kobieta	38
3631	FT 4	ng/dl	1.25	Kobieta	67
2043	FT 4	ng/dl	1.39	Mężczyzna	39
6021	FT 4	ng/dl	1.2	Kobieta	73
261	FT 4	ng/dl	1.38	Kobieta	59
4673	FT 4	ng/dl	1.1	Kobieta	76
2046	FT 4	ng/dl	1.33	Kobieta	36
949	FT 4	ng/dl	1.56	Kobieta	75
5044	FT 4	ng/dl	1.1	Mężczyzna	59
1505	FT 4	ng/dl	1.99	Mężczyzna	68
2044	FT 4	ng/dl	1.38	Kobieta	23
5933	FT 4	ng/dl	1.33	Kobieta	76
4813	FT 4	ng/dl	1.12	Kobieta	43
2045	FT 4	ng/dl	1.21	Kobieta	39
2042	FT 4	ng/dl	1.39	Kobieta	59
6022	FT 4	ng/dl	1.42	Mężczyzna	63
3740	FT 4	ng/dl	0.86	Mężczyzna	65
1501	FT 4	ng/dl	1.68	Mężczyzna	49
4579	FT 4	ng/dl	1.16	Kobieta	61
5339	FT 4	ng/dl	1.42	Kobieta	30
6912	FT 4	ng/dl	1.35	Kobieta	37
3213	FT 4	ng/dl	1.1	Kobieta	46
4420	FT 4	ng/dl	1.16	Mężczyzna	54
1507	FT 4	ng/dl	1.41	Kobieta	55
6025	FT 4	ng/dl	1.35	Kobieta	76
2047	FT 4	ng/dl	1.55	Mężczyzna	37
5046	FT 4	ng/dl	1.15	Kobieta	37
4079	FT 4	ng/dl	1.33	Kobieta	19
262	FT 4	ng/dl	1.41	Kobieta	24
2048	FT 4	ng/dl	1.57	Kobieta	57
3632	FT 4	ng/dl	1.26	Kobieta	69
4078	FT 4	ng/dl	1.48	Kobieta	60
6527	FT 4	ng/dl	1.71	Kobieta	14
1217	FT 4	ng/dl	1.53	Kobieta	67
956	FT 4	ng/dl	1.44	Kobieta	76
5370	FT 4	ng/dl	1.11	Kobieta	38
4868	FT 4	ng/dl	1.51	Kobieta	86
4872	FT 4	ng/dl	1.06	Kobieta	67
5513	FT 4	ng/dl	1.95	Kobieta	68
1506	FT 4	ng/dl	1.18	Kobieta	51
1508	FT 4	ng/dl	1.49	Kobieta	41
955	FT 4	ng/dl	1.16	Mężczyzna	88
3633	FT 4	ng/dl	1.28	Mężczyzna	63
2050	FT 4	ng/dl	1.51	Kobieta	23
4959	FT 4	ng/dl	1.19	Kobieta	69
957	FT 4	ng/dl	1.35	Kobieta	65
6528	FT 4	ng/dl	1.4	Kobieta	13
6911	FT 4	ng/dl	1.13	Mężczyzna	70
958	FT 4	ng/dl	1	Kobieta	25
265	FT 4	ng/dl	1.63	Kobieta	66
6526	FT 4	ng/dl	1.7	Mężczyzna	14
1218	FT 4	ng/dl	1.41	Kobieta	56
3214	FT 4	ng/dl	1.29	Kobieta	53
264	FT 4	ng/dl	1.67	Kobieta	67
7008	FT 4	ng/dl	1.97	Kobieta	42
1509	FT 4	ng/dl	1.13	Kobieta	35
6024	FT 4	ng/dl	1.71	Mężczyzna	67
4768	FT 4	ng/dl	1.62	Kobieta	72
263	FT 4	ng/dl	1.24	Kobieta	28
6026	FT 4	ng/dl	1.63	Kobieta	78
4792	FT 4	ng/dl	1.32	Kobieta	64
260	FT 4	ng/dl	1.17	Kobieta	78
2052	FT 4	ng/dl	1.51	Kobieta	56
2049	FT 4	ng/dl	1.37	Mężczyzna	42
2051	FT 4	ng/dl	1.46	Kobieta	81
6023	FT 4	ng/dl	1.3	Kobieta	71
6020	FT 4	ng/dl	1.38	Mężczyzna	65
5220	FT 4	ng/dl	1.37	Mężczyzna	74
6028	FT 4	ng/dl	1.57	Mężczyzna	41
6029	FT 4	ng/dl	1.24	Kobieta	76
2054	FT 4	ng/dl	1.06	Mężczyzna	59
4575	FT 4	ng/dl	1.28	Kobieta	85
4611	FT 4	ng/dl	1.2	Kobieta	57
4654	FT 4	ng/dl	1.37	Kobieta	66
1511	FT 4	ng/dl	1.31	Kobieta	81
1512	FT 4	ng/dl	1.22	Kobieta	37
267	FT 4	ng/dl	1.37	Kobieta	75
1513	FT 4	ng/dl	1.52	Mężczyzna	34
2055	FT 4	ng/dl	1.39	Kobieta	60
1510	FT 4	ng/dl	0.88	Mężczyzna	49
6781	FT 4	ng/dl	1.11	Kobieta	56
266	FT 4	ng/dl	1.07	Kobieta	27
1515	FT 4	ng/dl	1.07	Mężczyzna	65
3741	FT 4	ng/dl	0.59	Mężczyzna	65
1516	FT 4	ng/dl	1.6	Kobieta	39
270	FT 4	ng/dl	1.27	Kobieta	75
6027	FT 4	ng/dl	1.46	Mężczyzna	41
4562	FT 4	ng/dl	1.24	Kobieta	46
2056	FT 4	ng/dl	1.27	Kobieta	33
6031	FT 4	ng/dl	1.44	Mężczyzna	71
6787	FT 4	ng/dl	1.32	Kobieta	1
5514	FT 4	ng/dl	1.15	Kobieta	41
3406	FT 4	ng/dl	0.86	Kobieta	64
4707	FT 4	ng/dl	0.91	Kobieta	67
3730	FT 4	ng/dl	1.32	Kobieta	68
4780	FT 4	ng/dl	1.19	Kobieta	40
1517	FT 4	ng/dl	1.05	Kobieta	37
7067	FT 4	ng/dl	1.46	Kobieta	62
269	FT 4	ng/dl	1.5	Kobieta	59
6030	FT 4	ng/dl	1.34	Mężczyzna	76
1518	FT 4	ng/dl	1.32	Kobieta	42
5424	FT 4	ng/dl	1.07	Mężczyzna	0
1520	FT 4	ng/dl	1.28	Kobieta	49
1491	FT 4	ng/dl	1.41	Kobieta	84
1519	FT 4	ng/dl	1.35	Kobieta	29
3747	FT 4	ng/dl	1.37	Kobieta	31
3215	FT 4	ng/dl	1.32	Mężczyzna	28
271	FT 4	ng/dl	1.19	Mężczyzna	44
5515	FT 4	ng/dl	1.17	Kobieta	79
960	FT 4	ng/dl	1.21	Kobieta	51
5437	FT 4	ng/dl	1.19	Kobieta	0
3745	FT 4	ng/dl	1.22	Kobieta	60
1521	FT 4	ng/dl	0.98	Kobieta	68
5516	FT 4	ng/dl	1.3	Kobieta	67
1522	FT 4	ng/dl	1.09	Mężczyzna	38
4714	FT 4	ng/dl	1.56	Kobieta	65
4715	FT 4	ng/dl	0.81	Kobieta	84
4080	FT 4	ng/dl	1.18	Kobieta	19
3407	FT 4	ng/dl	0.99	Kobieta	65
12	FT 4	ng/dl	0.94	Kobieta	29
4755	FT 4	ng/dl	1.29	Kobieta	79
272	FT 4	ng/dl	1.26	Mężczyzna	70
962	FT 4	ng/dl	1.5	Kobieta	58
14	FT 4	ng/dl	1.52	Mężczyzna	67
4848	FT 4	ng/dl	1.03	Mężczyzna	77
2059	FT 4	ng/dl	1.54	Kobieta	64
961	FT 4	ng/dl	1.25	Kobieta	72
3746	FT 4	ng/dl	1.3	Kobieta	69
3742	FT 4	ng/dl	0.63	Mężczyzna	65
4919	FT 4	ng/dl	1.01	Kobieta	66
2057	FT 4	ng/dl	1.01	Mężczyzna	38
4922	FT 4	ng/dl	1.23	Kobieta	79
4559	FT 4	ng/dl	1.08	Kobieta	64
2946	FT 4	ng/dl	1.06	Kobieta	32
4612	FT 4	ng/dl	1.25	Kobieta	55
268	FT 4	ng/dl	1.3	Mężczyzna	84
3409	FT 4	ng/dl	1.24	Kobieta	56
4433	FT 4	ng/dl	1.56	Kobieta	72
5024	FT 4	ng/dl	1.13	Kobieta	57
5519	FT 4	ng/dl	1.15	Kobieta	82
6837	FT 4	ng/dl	1.12	Kobieta	67
4684	FT 4	ng/dl	1.3	Kobieta	65
2060	FT 4	ng/dl	1.06	Kobieta	20
6033	FT 4	ng/dl	1.38	Mężczyzna	31
4693	FT 4	ng/dl	1.05	Kobieta	55
3928	FT 4	ng/dl	1.19	Mężczyzna	65
274	FT 4	ng/dl	1.21	Kobieta	34
6010	FT 4	ng/dl	1.9	Kobieta	89
6032	FT 4	ng/dl	1.25	Kobieta	82
275	FT 4	ng/dl	1.26	Mężczyzna	42
2062	FT 4	ng/dl	0.99	Mężczyzna	39
4820	FT 4	ng/dl	1.05	Kobieta	70
6529	FT 4	ng/dl	1.04	Kobieta	12
1523	FT 4	ng/dl	1.28	Kobieta	32
5320	FT 4	ng/dl	1.14	Kobieta	43
4537	FT 4	ng/dl	1.33	Kobieta	45
273	FT 4	ng/dl	1.07	Kobieta	86
1468	FT 4	ng/dl	1.23	Kobieta	39
1219	FT 4	ng/dl	1.25	Kobieta	72
2065	FT 4	ng/dl	1.07	Mężczyzna	62
959	FT 4	ng/dl	1.14	Kobieta	25
2063	FT 4	ng/dl	1.28	Kobieta	31
5025	FT 4	ng/dl	1.15	Kobieta	64
1526	FT 4	ng/dl	1.32	Mężczyzna	63
13	FT 4	ng/dl	1.01	Mężczyzna	36
4694	FT 4	ng/dl	1.01	Kobieta	57
4082	FT 4	ng/dl	1.41	Kobieta	19
2064	FT 4	ng/dl	1.02	Kobieta	51
3866	FT 4	ng/dl	1.1	Kobieta	87
3408	FT 4	ng/dl	1.17	Kobieta	65
2944	FT 4	ng/dl	0.92	Kobieta	36
1524	FT 4	ng/dl	1.3	Mężczyzna	73
4790	FT 4	ng/dl	1.11	Kobieta	21
3216	FT 4	ng/dl	1.1	Kobieta	56
4221	FT 4	ng/dl	1.05	Mężczyzna	69
4863	FT 4	ng/dl	1.13	Kobieta	65
4879	FT 4	ng/dl	1.13	Kobieta	67
963	FT 4	ng/dl	1.44	Kobieta	73
7129	FT 4	ng/dl	1.24	Kobieta	77
3743	FT 4	ng/dl	0.64	Mężczyzna	65
2070	FT 4	ng/dl	1.23	Kobieta	21
6035	FT 4	ng/dl	1.66	Mężczyzna	58
2067	FT 4	ng/dl	1.34	Kobieta	61
4578	FT 4	ng/dl	1.01	Kobieta	60
6034	FT 4	ng/dl	1.38	Mężczyzna	70
276	FT 4	ng/dl	1.13	Kobieta	25
1527	FT 4	ng/dl	1.29	Kobieta	35
6036	FT 4	ng/dl	0.89	Mężczyzna	55
2058	FT 4	ng/dl	1.15	Kobieta	74
11	FT 4	ng/dl	1.11	Kobieta	73
2066	FT 4	ng/dl	1.17	Kobieta	30
5086	FT 4	ng/dl	1.01	Kobieta	31
2069	FT 4	ng/dl	1.16	Kobieta	65
966	FT 4	ng/dl	1.05	Kobieta	69
2074	FT 4	ng/dl	1.16	Mężczyzna	59
4832	FT 4	ng/dl	1.36	Kobieta	75
2039	FT 4	ng/dl	1.03	Kobieta	58
3744	FT 4	ng/dl	0.68	Mężczyzna	65
16	FT 4	ng/dl	0.79	Kobieta	61
15	FT 4	ng/dl	1.16	Kobieta	56
965	FT 4	ng/dl	0.94	Kobieta	79
2078	FT 4	ng/dl	1.2	Kobieta	66
3634	FT 4	ng/dl	1.33	Kobieta	47
2068	FT 4	ng/dl	1.38	Kobieta	57
6879	FT 4	ng/dl	1.07	Kobieta	68
5935	FT 4	ng/dl	1.01	Kobieta	68
4318	FT 4	ng/dl	1.43	Kobieta	78
2948	FT 4	ng/dl	1.16	Kobieta	34
4426	FT 4	ng/dl	1.06	Mężczyzna	74
2076	FT 4	ng/dl	0.96	Kobieta	77
5517	FT 4	ng/dl	0.76	Kobieta	78
1528	FT 4	ng/dl	0.82	Mężczyzna	52
5520	FT 4	ng/dl	3.06	Mężczyzna	22
2079	FT 4	ng/dl	1.05	Kobieta	50
4317	FT 4	ng/dl	2.17	Mężczyzna	39
4745	FT 4	ng/dl	1.19	Mężczyzna	71
5521	FT 4	ng/dl	1.22	Mężczyzna	86
6530	FT 4	ng/dl	1.45	Kobieta	8
1529	FT 4	ng/dl	0.96	Kobieta	78
4875	FT 4	ng/dl	1.03	Kobieta	84
3739	FT 4	ng/dl	0.77	Mężczyzna	65
2947	FT 4	ng/dl	1.68	Kobieta	34
6811	FT 4	ng/dl	0.74	Kobieta	75
6038	FT 4	ng/dl	1.12	Mężczyzna	79
1525	FT 4	ng/dl	1.54	Kobieta	54
2053	FT 4	ng/dl	1.19	Mężczyzna	88
2075	FT 4	ng/dl	1.95	Mężczyzna	67
277	FT 4	ng/dl	1.08	Kobieta	65
3217	FT 4	ng/dl	1.36	Mężczyzna	83
4683	FT 4	ng/dl	0.99	Kobieta	60
2081	FT 4	ng/dl	1.3	Kobieta	65
4697	FT 4	ng/dl	1.21	Mężczyzna	80
7001	FT 4	ng/dl	1.18	Mężczyzna	58
4719	FT 4	ng/dl	1.04	Kobieta	46
4083	FT 4	ng/dl	1.81	Kobieta	19
6042	FT 4	ng/dl	1.57	Kobieta	81
6037	FT 4	ng/dl	1.28	Kobieta	57
4084	FT 4	ng/dl	0.55	Kobieta	54
3635	FT 4	ng/dl	1.08	Mężczyzna	72
6754	FT 4	ng/dl	1.13	Kobieta	59
1531	FT 4	ng/dl	0.92	Mężczyzna	48
2080	FT 4	ng/dl	1.14	Kobieta	49
967	FT 4	ng/dl	0.98	Kobieta	49
4557	FT 4	ng/dl	1.11	Kobieta	86
2073	FT 4	ng/dl	1.17	Kobieta	37
279	FT 4	ng/dl	0.85	Mężczyzna	74
6040	FT 4	ng/dl	1.18	Mężczyzna	93
281	FT 4	ng/dl	1.12	Kobieta	61
4570	FT 4	ng/dl	1.65	Kobieta	82
6788	FT 4	ng/dl	1.8	Kobieta	1
3411	FT 4	ng/dl	1.58	Mężczyzna	45
1532	FT 4	ng/dl	1.04	Kobieta	66
5031	FT 4	ng/dl	1.29	Mężczyzna	9
1221	FT 4	ng/dl	1.11	Mężczyzna	33
17	FT 4	ng/dl	1.3	Mężczyzna	45
1530	FT 4	ng/dl	1.24	Kobieta	36
1222	FT 4	ng/dl	0.94	Kobieta	39
5522	FT 4	ng/dl	0.51	Kobieta	54
5936	FT 4	ng/dl	1.4	Kobieta	74
3410	FT 4	ng/dl	1.18	Kobieta	57
1223	FT 4	ng/dl	1.19	Kobieta	51
2072	FT 4	ng/dl	1.37	Kobieta	62
4831	FT 4	ng/dl	0.99	Kobieta	55
6039	FT 4	ng/dl	1.43	Mężczyzna	77
2083	FT 4	ng/dl	1.14	Kobieta	42
2071	FT 4	ng/dl	1.08	Kobieta	45
2082	FT 4	ng/dl	1.25	Kobieta	66
5934	FT 4	ng/dl	1.1	Mężczyzna	78
1535	FT 4	ng/dl	1.05	Kobieta	39
1534	FT 4	ng/dl	1.18	Mężczyzna	60
283	FT 4	ng/dl	1.08	Kobieta	67
6732	FT 4	ng/dl	1.24	Kobieta	8
2087	FT 4	ng/dl	1.33	Kobieta	41
3604	FT 4	ng/dl	1.04	Mężczyzna	40
2084	FT 4	ng/dl	1.08	Mężczyzna	46
964	FT 4	ng/dl	1.64	Kobieta	86
5443	FT 4	ng/dl	1.2	Kobieta	0
3636	FT 4	ng/dl	1.44	Mężczyzna	50
2086	FT 4	ng/dl	1.21	Mężczyzna	41
18	FT 4	ng/dl	1	Kobieta	45
3749	FT 4	ng/dl	1.29	Kobieta	71
3736	FT 4	ng/dl	0.68	Kobieta	61
2945	FT 4	ng/dl	1.36	Kobieta	30
2088	FT 4	ng/dl	0.95	Kobieta	50
1533	FT 4	ng/dl	1.22	Kobieta	66
7088	FT 4	ng/dl	1.26	Kobieta	62
968	FT 4	ng/dl	1.07	Kobieta	53
5523	FT 4	ng/dl	1.09	Kobieta	40
2089	FT 4	ng/dl	1.11	Kobieta	54
3867	FT 4	ng/dl	1.51	Kobieta	59
5524	FT 4	ng/dl	1.24	Kobieta	20
1224	FT 4	ng/dl	0.85	Mężczyzna	79
5525	FT 4	ng/dl	1.17	Kobieta	52
5453	FT 4	ng/dl	1.51	Mężczyzna	0
7029	FT 4	ng/dl	1.19	Kobieta	47
3983	FT 4	ng/dl	0.94	Kobieta	49
5143	FT 4	ng/dl	1.4	Kobieta	0
282	FT 4	ng/dl	1.04	Kobieta	55
4841	FT 4	ng/dl	1.08	Kobieta	46
4901	FT 4	ng/dl	1.22	Mężczyzna	73
6046	FT 4	ng/dl	1.61	Kobieta	86
6044	FT 4	ng/dl	1.06	Mężczyzna	82
1536	FT 4	ng/dl	1.38	Kobieta	49
970	FT 4	ng/dl	1.29	Kobieta	38
4905	FT 4	ng/dl	1	Kobieta	16
1539	FT 4	ng/dl	1.34	Kobieta	65
4526	FT 4	ng/dl	1.27	Kobieta	66
284	FT 4	ng/dl	1.12	Kobieta	61
3413	FT 4	ng/dl	1.16	Kobieta	58
6043	FT 4	ng/dl	1.01	Mężczyzna	61
3748	FT 4	ng/dl	1.49	Mężczyzna	30
2091	FT 4	ng/dl	1.24	Kobieta	55
6045	FT 4	ng/dl	1.26	Kobieta	80
972	FT 4	ng/dl	1.1	Kobieta	55
6951	FT 4	ng/dl	1.08	Mężczyzna	77
4081	FT 4	ng/dl	1.36	Kobieta	19
3727	FT 4	ng/dl	1.12	Kobieta	68
3414	FT 4	ng/dl	1.26	Kobieta	64
1225	FT 4	ng/dl	1.21	Kobieta	56
1537	FT 4	ng/dl	1.03	Kobieta	50
2090	FT 4	ng/dl	1.2	Kobieta	65
5300	FT 4	ng/dl	1.1	Mężczyzna	49
4518	FT 4	ng/dl	1.03	Kobieta	40
4438	FT 4	ng/dl	0.95	Mężczyzna	83
3412	FT 4	ng/dl	1.55	Kobieta	32
280	FT 4	ng/dl	1.17	Kobieta	41
2093	FT 4	ng/dl	1.28	Mężczyzna	62
19	FT 4	ng/dl	2.25	Kobieta	19
5436	FT 4	ng/dl	1.39	Kobieta	0
2092	FT 4	ng/dl	0.76	Mężczyzna	68
971	FT 4	ng/dl	1.1	Kobieta	73
20	FT 4	ng/dl	1.06	Mężczyzna	55
4659	FT 4	ng/dl	0.97	Kobieta	70
285	FT 4	ng/dl	0.85	Mężczyzna	58
6973	FT 4	ng/dl	0.95	Kobieta	47
6993	FT 4	ng/dl	1.31	Kobieta	67
6995	FT 4	ng/dl	1.13	Mężczyzna	74
7040	FT 4	ng/dl	1.31	Kobieta	58
3929	FT 4	ng/dl	1.27	Mężczyzna	66
4494	FT 4	ng/dl	1.25	Kobieta	56
7055	FT 4	ng/dl	1.23	Mężczyzna	55
286	FT 4	ng/dl	1.1	Kobieta	59
5527	FT 4	ng/dl	1.08	Mężczyzna	63
22	FT 4	ng/dl	0.96	Kobieta	18
4894	FT 4	ng/dl	1.07	Kobieta	55
6531	FT 4	ng/dl	1.53	Kobieta	10
2094	FT 4	ng/dl	1.18	Kobieta	54
5338	FT 4	ng/dl	1.51	Kobieta	37
3218	FT 4	ng/dl	1.02	Kobieta	75
2095	FT 4	ng/dl	1.34	Mężczyzna	44
6966	FT 4	ng/dl	1.01	Kobieta	73
973	FT 4	ng/dl	1.05	Kobieta	79
1541	FT 4	ng/dl	1.25	Mężczyzna	46
5110	FT 4	ng/dl	1.29	Kobieta	2
2097	FT 4	ng/dl	1.39	Mężczyzna	24
6049	FT 4	ng/dl	1.79	Kobieta	54
1540	FT 4	ng/dl	1.1	Kobieta	55
3638	FT 4	ng/dl	1.34	Kobieta	92
3750	FT 4	ng/dl	1.23	Kobieta	78
3637	FT 4	ng/dl	1.32	Mężczyzna	60
4222	FT 4	ng/dl	1.53	Kobieta	53
1220	FT 4	ng/dl	0.81	Mężczyzna	60
4977	FT 4	ng/dl	1.22	Kobieta	37
2100	FT 4	ng/dl	1.29	Kobieta	37
288	FT 4	ng/dl	0.82	Kobieta	56
2103	FT 4	ng/dl	0.96	Mężczyzna	22
6755	FT 4	ng/dl	1.57	Kobieta	68
7054	FT 4	ng/dl	1.05	Kobieta	23
1542	FT 4	ng/dl	0.89	Mężczyzna	66
2101	FT 4	ng/dl	1.48	Mężczyzna	27
278	FT 4	ng/dl	1.3	Kobieta	88
4855	FT 4	ng/dl	1.07	Mężczyzna	74
2950	FT 4	ng/dl	1.18	Kobieta	53
287	FT 4	ng/dl	1.04	Kobieta	60
4085	FT 4	ng/dl	1.11	Kobieta	86
2949	FT 4	ng/dl	1.3	Kobieta	29
3415	FT 4	ng/dl	1.2	Kobieta	76
974	FT 4	ng/dl	1.22	Kobieta	69
2102	FT 4	ng/dl	1.54	Kobieta	53
5529	FT 4	ng/dl	1.53	Kobieta	42
21	FT 4	ng/dl	1.01	Mężczyzna	53
5335	FT 4	ng/dl	1.23	Kobieta	20
2098	FT 4	ng/dl	1.18	Mężczyzna	59
23	FT 4	ng/dl	1.16	Kobieta	62
5526	FT 4	ng/dl	1.47	Mężczyzna	58
6048	FT 4	ng/dl	2.4	Kobieta	76
6996	FT 4	ng/dl	1.12	Kobieta	63
3618	FT 4	ng/dl	1.13	Kobieta	46
5528	FT 4	ng/dl	1.21	Mężczyzna	52
4086	FT 4	ng/dl	0.75	Mężczyzna	66
1514	FT 4	ng/dl	1.14	Mężczyzna	65
5530	FT 4	ng/dl	1.35	Mężczyzna	35
4087	FT 4	ng/dl	1.02	Kobieta	67
6052	FT 4	ng/dl	1.86	Kobieta	72
975	FT 4	ng/dl	1.66	Kobieta	88
3416	FT 4	ng/dl	1.14	Kobieta	64
976	FT 4	ng/dl	0.99	Mężczyzna	37
4589	FT 4	ng/dl	1.46	Kobieta	72
6050	FT 4	ng/dl	1.55	Kobieta	86
24	FT 4	ng/dl	1.56	Kobieta	76
2096	FT 4	ng/dl	1.42	Kobieta	29
3221	FT 4	ng/dl	2.15	Kobieta	64
2954	FT 4	ng/dl	1.3	Kobieta	39
2104	FT 4	ng/dl	1.1	Kobieta	65
1538	FT 4	ng/dl	1.99	Mężczyzna	64
6815	FT 4	ng/dl	1.35	Mężczyzna	73
1226	FT 4	ng/dl	1.35	Kobieta	40
977	FT 4	ng/dl	1.25	Mężczyzna	39
25	FT 4	ng/dl	1.19	Kobieta	64
2952	FT 4	ng/dl	1.25	Kobieta	71
2953	FT 4	ng/dl	1.31	Kobieta	46
6532	FT 4	ng/dl	1.33	Mężczyzna	16
2105	FT 4	ng/dl	1.31	Kobieta	32
979	FT 4	ng/dl	1.13	Kobieta	62
4555	FT 4	ng/dl	1.25	Kobieta	40
6041	FT 4	ng/dl	1.36	Mężczyzna	93
5533	FT 4	ng/dl	1.14	Kobieta	78
5531	FT 4	ng/dl	1.32	Kobieta	42
6047	FT 4	ng/dl	1.41	Kobieta	71
6959	FT 4	ng/dl	1.56	Mężczyzna	82
2077	FT 4	ng/dl	1.01	Kobieta	77
290	FT 4	ng/dl	1.27	Kobieta	72
5532	FT 4	ng/dl	1.61	Mężczyzna	74
1546	FT 4	ng/dl	1.08	Kobieta	25
5047	FT 4	ng/dl	1.02	Kobieta	40
6051	FT 4	ng/dl	1.05	Mężczyzna	57
1544	FT 4	ng/dl	1.12	Kobieta	62
978	FT 4	ng/dl	1.47	Kobieta	61
5363	FT 4	ng/dl	1.38	Kobieta	45
7087	FT 4	ng/dl	1.19	Kobieta	68
3222	FT 4	ng/dl	1.52	Kobieta	40
2106	FT 4	ng/dl	2.04	Kobieta	63
5215	FT 4	ng/dl	1.57	Kobieta	0
7143	FT 4	ng/dl	1.15	Kobieta	74
7144	FT 4	ng/dl	1.1	Mężczyzna	76
4899	FT 4	ng/dl	1.17	Kobieta	49
3417	FT 4	ng/dl	1.16	Kobieta	60
4319	FT 4	ng/dl	1.04	Kobieta	32
291	FT 4	ng/dl	1.64	Kobieta	45
6739	FT 4	ng/dl	1	Mężczyzna	47
6905	FT 4	ng/dl	1.03	Kobieta	22
3419	FT 4	ng/dl	1.58	Kobieta	35
2108	FT 4	ng/dl	1.2	Kobieta	66
2955	FT 4	ng/dl	1.44	Kobieta	33
2061	FT 4	ng/dl	1.15	Mężczyzna	69
4725	FT 4	ng/dl	1.18	Kobieta	75
7037	FT 4	ng/dl	1.36	Kobieta	67
3418	FT 4	ng/dl	1.28	Kobieta	36
3984	FT 4	ng/dl	1.44	Kobieta	35
2107	FT 4	ng/dl	1.38	Kobieta	67
4224	FT 4	ng/dl	1.59	Kobieta	78
4845	FT 4	ng/dl	1.19	Kobieta	62
4878	FT 4	ng/dl	1.48	Kobieta	34
1547	FT 4	ng/dl	1.25	Kobieta	50
6866	FT 4	ng/dl	1.22	Mężczyzna	77
4925	FT 4	ng/dl	1.04	Kobieta	57
6789	FT 4	ng/dl	1.16	Mężczyzna	14
2110	FT 4	ng/dl	1.3	Kobieta	80
2111	FT 4	ng/dl	0.97	Kobieta	64
6053	FT 4	ng/dl	0.87	Mężczyzna	80
294	FT 4	ng/dl	1.2	Kobieta	33
2109	FT 4	ng/dl	1.74	Kobieta	40
3985	FT 4	ng/dl	1.37	Kobieta	68
4320	FT 4	ng/dl	1.65	Kobieta	72
3751	FT 4	ng/dl	1.52	Kobieta	27
6969	FT 4	ng/dl	1.16	Mężczyzna	80
5066	FT 4	ng/dl	1.37	Kobieta	69
1549	FT 4	ng/dl	1.12	Kobieta	67
5534	FT 4	ng/dl	1.22	Kobieta	80
295	FT 4	ng/dl	1.49	Kobieta	58
980	FT 4	ng/dl	1.32	Kobieta	76
5368	FT 4	ng/dl	1.28	Kobieta	44
289	FT 4	ng/dl	1.05	Mężczyzna	66
5537	FT 4	ng/dl	1.39	Kobieta	34
293	FT 4	ng/dl	1.36	Mężczyzna	62
1548	FT 4	ng/dl	1.4	Mężczyzna	65
6706	FT 4	ng/dl	1.09	Kobieta	70
2956	FT 4	ng/dl	1.04	Kobieta	58
297	FT 4	ng/dl	1.81	Kobieta	77
6539	FT 4	ng/dl	1.28	Mężczyzna	0
6947	FT 4	ng/dl	1.38	Kobieta	66
2112	FT 4	ng/dl	1.4	Kobieta	44
6962	FT 4	ng/dl	1.37	Kobieta	63
2117	FT 4	ng/dl	1.19	Kobieta	43
296	FT 4	ng/dl	1.36	Kobieta	86
2114	FT 4	ng/dl	1.32	Kobieta	62
982	FT 4	ng/dl	0.97	Mężczyzna	59
6054	FT 4	ng/dl	1.22	Kobieta	90
3986	FT 4	ng/dl	1.31	Mężczyzna	44
984	FT 4	ng/dl	1.13	Kobieta	84
2116	FT 4	ng/dl	1.41	Kobieta	51
6540	FT 4	ng/dl	1.5	Kobieta	14
2115	FT 4	ng/dl	1.48	Kobieta	34
5535	FT 4	ng/dl	1.59	Mężczyzna	41
1227	FT 4	ng/dl	1.11	Kobieta	18
2957	FT 4	ng/dl	1.19	Kobieta	79
7112	FT 4	ng/dl	1.21	Kobieta	33
3223	FT 4	ng/dl	1.15	Mężczyzna	27
4088	FT 4	ng/dl	1.79	Kobieta	81
2119	FT 4	ng/dl	0.95	Kobieta	31
7149	FT 4	ng/dl	1.25	Mężczyzna	32
3226	FT 4	ng/dl	1.22	Mężczyzna	87
1545	FT 4	ng/dl	1.18	Mężczyzna	53
298	FT 4	ng/dl	1.35	Mężczyzna	53
2883	FT 4	ng/dl	1.75	Kobieta	0
4671	FT 4	ng/dl	0.81	Kobieta	45
5937	FT 4	ng/dl	1.57	Mężczyzna	66
4453	FT 4	ng/dl	1.67	Mężczyzna	51
2959	FT 4	ng/dl	1.69	Kobieta	36
299	FT 4	ng/dl	1.53	Kobieta	19
6056	FT 4	ng/dl	1.25	Kobieta	85
3225	FT 4	ng/dl	1.62	Kobieta	74
4760	FT 4	ng/dl	0.95	Kobieta	53
2118	FT 4	ng/dl	1.37	Kobieta	44
3224	FT 4	ng/dl	1.52	Kobieta	56
4090	FT 4	ng/dl	1.02	Kobieta	32
4866	FT 4	ng/dl	0.94	Kobieta	47
292	FT 4	ng/dl	1.27	Mężczyzna	54
4223	FT 4	ng/dl	1.47	Kobieta	77
6541	FT 4	ng/dl	1.3	Kobieta	7
2120	FT 4	ng/dl	0.99	Kobieta	57
6055	FT 4	ng/dl	1.26	Kobieta	83
2113	FT 4	ng/dl	1.29	Mężczyzna	59
5536	FT 4	ng/dl	1.47	Mężczyzna	74
3930	FT 4	ng/dl	1.32	Kobieta	54
300	FT 4	ng/dl	1.66	Kobieta	64
4451	FT 4	ng/dl	1.44	Mężczyzna	66
4642	FT 4	ng/dl	1.05	Kobieta	81
301	FT 4	ng/dl	1.39	Kobieta	36
6852	FT 4	ng/dl	1.45	Kobieta	28
302	FT 4	ng/dl	1.44	Mężczyzna	59
4448	FT 4	ng/dl	1.38	Mężczyzna	39
2960	FT 4	ng/dl	1.34	Kobieta	20
2121	FT 4	ng/dl	1.2	Kobieta	39
986	FT 4	ng/dl	1.4	Kobieta	83
1550	FT 4	ng/dl	1.15	Kobieta	56
5538	FT 4	ng/dl	0.96	Mężczyzna	68
2123	FT 4	ng/dl	1.01	Kobieta	41
6882	FT 4	ng/dl	1.13	Kobieta	80
2124	FT 4	ng/dl	1.05	Kobieta	43
4599	FT 4	ng/dl	1.06	Kobieta	61
6943	FT 4	ng/dl	1.23	Kobieta	75
5011	FT 4	ng/dl	1.36	Kobieta	37
3420	FT 4	ng/dl	1.06	Kobieta	34
1551	FT 4	ng/dl	1.25	Kobieta	74
2122	FT 4	ng/dl	0.94	Kobieta	35
5539	FT 4	ng/dl	1.38	Kobieta	42
3219	FT 4	ng/dl	1.06	Kobieta	82
7077	FT 4	ng/dl	1.43	Mężczyzna	65
1228	FT 4	ng/dl	1.02	Mężczyzna	21
4321	FT 4	ng/dl	1.77	Kobieta	52
4876	FT 4	ng/dl	1.39	Kobieta	75
5540	FT 4	ng/dl	0.94	Kobieta	34
26	FT 4	ng/dl	1.23	Kobieta	63
6057	FT 4	ng/dl	1.35	Mężczyzna	61
6860	FT 4	ng/dl	1.28	Kobieta	32
304	FT 4	ng/dl	1.16	Kobieta	83
5032	FT 4	ng/dl	1.05	Kobieta	80
5275	FT 4	ng/dl	1.51	Kobieta	42
6542	FT 4	ng/dl	1.19	Mężczyzna	13
1543	FT 4	ng/dl	1.26	Kobieta	37
2128	FT 4	ng/dl	1.17	Mężczyzna	63
7092	FT 4	ng/dl	1.3	Mężczyzna	63
2125	FT 4	ng/dl	1.26	Kobieta	58
7134	FT 4	ng/dl	1.85	Kobieta	77
2127	FT 4	ng/dl	1.3	Kobieta	64
6058	FT 4	ng/dl	1.52	Mężczyzna	67
985	FT 4	ng/dl	1.34	Kobieta	66
3988	FT 4	ng/dl	1.46	Mężczyzna	53
3987	FT 4	ng/dl	1.34	Kobieta	68
983	FT 4	ng/dl	1.04	Kobieta	84
1552	FT 4	ng/dl	1.81	Kobieta	88
1229	FT 4	ng/dl	1.59	Kobieta	79
4906	FT 4	ng/dl	0.94	Kobieta	49
4225	FT 4	ng/dl	1.23	Kobieta	64
4523	FT 4	ng/dl	1	Kobieta	72
2129	FT 4	ng/dl	1.4	Kobieta	29
5541	FT 4	ng/dl	1.27	Kobieta	66
3931	FT 4	ng/dl	1.16	Kobieta	44
4606	FT 4	ng/dl	1.69	Kobieta	66
5545	FT 4	ng/dl	1.15	Kobieta	27
5544	FT 4	ng/dl	1.11	Kobieta	45
4445	FT 4	ng/dl	1.33	Kobieta	67
4656	FT 4	ng/dl	1.5	Kobieta	86
4482	FT 4	ng/dl	1.25	Mężczyzna	59
4720	FT 4	ng/dl	1.03	Kobieta	34
981	FT 4	ng/dl	1.08	Mężczyzna	59
3227	FT 4	ng/dl	1.39	Kobieta	43
4798	FT 4	ng/dl	1.18	Kobieta	68
6543	FT 4	ng/dl	1.2	Mężczyzna	6
4089	FT 4	ng/dl	1.23	Kobieta	32
303	FT 4	ng/dl	1.02	Mężczyzna	67
307	FT 4	ng/dl	1.31	Mężczyzna	42
3752	FT 4	ng/dl	1.5	Kobieta	61
2126	FT 4	ng/dl	1.21	Mężczyzna	66
2085	FT 4	ng/dl	1	Kobieta	80
2962	FT 4	ng/dl	1.21	Kobieta	64
3422	FT 4	ng/dl	1.28	Kobieta	27
4610	FT 4	ng/dl	1.43	Kobieta	47
4625	FT 4	ng/dl	1.23	Kobieta	68
5328	FT 4	ng/dl	1.22	Kobieta	75
3421	FT 4	ng/dl	1.36	Kobieta	35
4103	FT 4	ng/dl	1.52	Kobieta	81
6060	FT 4	ng/dl	1.23	Kobieta	20
2130	FT 4	ng/dl	1.22	Mężczyzna	60
987	FT 4	ng/dl	1.4	Kobieta	71
2131	FT 4	ng/dl	1.14	Mężczyzna	64
2099	FT 4	ng/dl	1.56	Kobieta	62
2961	FT 4	ng/dl	1.31	Kobieta	32
6859	FT 4	ng/dl	1.37	Kobieta	63
2132	FT 4	ng/dl	1.18	Kobieta	44
4226	FT 4	ng/dl	1.52	Kobieta	76
5342	FT 4	ng/dl	1.88	Kobieta	62
4995	FT 4	ng/dl	1.31	Kobieta	39
6059	FT 4	ng/dl	1.63	Mężczyzna	79
5938	FT 4	ng/dl	0.72	Mężczyzna	66
5543	FT 4	ng/dl	1.48	Kobieta	94
3753	FT 4	ng/dl	1.58	Kobieta	57
1230	FT 4	ng/dl	1.84	Kobieta	66
4102	FT 4	ng/dl	1.24	Kobieta	39
3228	FT 4	ng/dl	1.35	Kobieta	64
1232	FT 4	ng/dl	1.49	Kobieta	57
6740	FT 4	ng/dl	1.2	Kobieta	41
3868	FT 4	ng/dl	2.06	Kobieta	48
3989	FT 4	ng/dl	1.95	Kobieta	42
5393	FT 4	ng/dl	1.41	Mężczyzna	34
3424	FT 4	ng/dl	1.39	Kobieta	64
1554	FT 4	ng/dl	1.21	Kobieta	38
4864	FT 4	ng/dl	1.26	Kobieta	30
4529	FT 4	ng/dl	1.63	Mężczyzna	66
6862	FT 4	ng/dl	0.94	Mężczyzna	89
305	FT 4	ng/dl	1.5	Mężczyzna	50
3423	FT 4	ng/dl	1.04	Kobieta	79
6792	FT 4	ng/dl	2.09	Mężczyzna	0
5546	FT 4	ng/dl	1.35	Kobieta	58
6538	FT 4	ng/dl	1.23	Mężczyzna	3
306	FT 4	ng/dl	1.25	Kobieta	82
5346	FT 4	ng/dl	1.26	Mężczyzna	42
5548	FT 4	ng/dl	1.12	Kobieta	49
4674	FT 4	ng/dl	1.18	Kobieta	32
4675	FT 4	ng/dl	1.04	Mężczyzna	61
6062	FT 4	ng/dl	1.5	Mężczyzna	74
5542	FT 4	ng/dl	1.13	Kobieta	77
2135	FT 4	ng/dl	1.47	Kobieta	35
6985	FT 4	ng/dl	1.22	Kobieta	40
4736	FT 4	ng/dl	1.2	Kobieta	54
2134	FT 4	ng/dl	1.14	Kobieta	42
1231	FT 4	ng/dl	1.37	Kobieta	83
28	FT 4	ng/dl	1.35	Kobieta	44
1553	FT 4	ng/dl	1.66	Kobieta	74
1555	FT 4	ng/dl	1.3	Kobieta	57
5387	FT 4	ng/dl	1.54	Kobieta	44
308	FT 4	ng/dl	1.1	Kobieta	78
988	FT 4	ng/dl	1.45	Mężczyzna	24
3756	FT 4	ng/dl	1.13	Kobieta	66
2139	FT 4	ng/dl	1.3	Mężczyzna	53
6756	FT 4	ng/dl	1.04	Kobieta	78
4932	FT 4	ng/dl	1.62	Mężczyzna	83
4583	FT 4	ng/dl	1.41	Kobieta	33
6065	FT 4	ng/dl	0.69	Kobieta	77
5549	FT 4	ng/dl	1.33	Kobieta	64
2136	FT 4	ng/dl	1.29	Kobieta	59
309	FT 4	ng/dl	1.36	Kobieta	67
5518	FT 4	ng/dl	1.41	Kobieta	82
5550	FT 4	ng/dl	1.18	Mężczyzna	72
2138	FT 4	ng/dl	1.5	Kobieta	70
2137	FT 4	ng/dl	1.2	Kobieta	54
4491	FT 4	ng/dl	1.04	Mężczyzna	73
2963	FT 4	ng/dl	1.89	Kobieta	23
969	FT 4	ng/dl	1.53	Kobieta	38
4794	FT 4	ng/dl	1.58	Kobieta	45
989	FT 4	ng/dl	1.29	Mężczyzna	57
6064	FT 4	ng/dl	1.37	Mężczyzna	60
6063	FT 4	ng/dl	1.21	Mężczyzna	61
3754	FT 4	ng/dl	1.22	Kobieta	74
2964	FT 4	ng/dl	1.73	Kobieta	26
29	FT 4	ng/dl	1.28	Kobieta	68
1234	FT 4	ng/dl	1.01	Kobieta	70
27	FT 4	ng/dl	1.36	Kobieta	62
5551	FT 4	ng/dl	1.09	Mężczyzna	74
4105	FT 4	ng/dl	1.53	Mężczyzna	72
6068	FT 4	ng/dl	1.01	Mężczyzna	63
6067	FT 4	ng/dl	1.64	Mężczyzna	68
311	FT 4	ng/dl	2.16	Kobieta	85
313	FT 4	ng/dl	2.03	Kobieta	85
316	FT 4	ng/dl	1.31	Mężczyzna	37
317	FT 4	ng/dl	1.43	Kobieta	38
5326	FT 4	ng/dl	1.06	Kobieta	51
4634	FT 4	ng/dl	1.58	Kobieta	67
4645	FT 4	ng/dl	1.43	Kobieta	64
4658	FT 4	ng/dl	1.24	Kobieta	66
6066	FT 4	ng/dl	1.06	Mężczyzna	81
3425	FT 4	ng/dl	1.22	Mężczyzna	39
6981	FT 4	ng/dl	1.23	Kobieta	78
2133	FT 4	ng/dl	1.31	Kobieta	54
4227	FT 4	ng/dl	1.6	Mężczyzna	56
30	FT 4	ng/dl	1.44	Kobieta	84
310	FT 4	ng/dl	1.11	Kobieta	66
1558	FT 4	ng/dl	1.38	Kobieta	37
5547	FT 4	ng/dl	1.47	Kobieta	40
6545	FT 4	ng/dl	1.47	Mężczyzna	17
4437	FT 4	ng/dl	1.26	Kobieta	50
1233	FT 4	ng/dl	1.25	Mężczyzna	74
1559	FT 4	ng/dl	1.26	Kobieta	55
6849	FT 4	ng/dl	1.26	Kobieta	30
2965	FT 4	ng/dl	1.52	Kobieta	62
6544	FT 4	ng/dl	0.99	Kobieta	15
2142	FT 4	ng/dl	1.13	Kobieta	30
6061	FT 4	ng/dl	2.3	Kobieta	57
318	FT 4	ng/dl	1.31	Mężczyzna	67
4630	FT 4	ng/dl	1.37	Kobieta	56
5012	FT 4	ng/dl	1.18	Kobieta	38
2958	FT 4	ng/dl	1.18	Kobieta	33
4667	FT 4	ng/dl	1.53	Kobieta	30
3991	FT 4	ng/dl	1.26	Mężczyzna	22
7210	FT 4	ng/dl	1.36	Mężczyzna	7
6546	FT 4	ng/dl	1.37	Mężczyzna	17
2141	FT 4	ng/dl	1.29	Kobieta	49
6708	FT 4	ng/dl	1.21	Mężczyzna	37
2140	FT 4	ng/dl	1.53	Kobieta	53
7089	FT 4	ng/dl	1.28	Mężczyzna	68
6071	FT 4	ng/dl	1.19	Kobieta	40
32	FT 4	ng/dl	1.08	Kobieta	34
2966	FT 4	ng/dl	1.17	Kobieta	40
2145	FT 4	ng/dl	1.65	Kobieta	37
6863	FT 4	ng/dl	1.15	Kobieta	74
4228	FT 4	ng/dl	1.31	Kobieta	52
31	FT 4	ng/dl	1.07	Kobieta	61
4322	FT 4	ng/dl	1.49	Kobieta	42
320	FT 4	ng/dl	1.39	Kobieta	58
6069	FT 4	ng/dl	1.23	Mężczyzna	60
4396	FT 4	ng/dl	1.26	Mężczyzna	63
5553	FT 4	ng/dl	1.29	Kobieta	67
3229	FT 4	ng/dl	2.06	Kobieta	62
319	FT 4	ng/dl	1.09	Kobieta	48
3426	FT 4	ng/dl	1.53	Kobieta	54
6709	FT 4	ng/dl	1.26	Kobieta	74
2144	FT 4	ng/dl	1.83	Kobieta	52
3427	FT 4	ng/dl	1.45	Kobieta	33
6072	FT 4	ng/dl	1.58	Mężczyzna	62
6855	FT 4	ng/dl	1.31	Kobieta	86
5557	FT 4	ng/dl	1.09	Kobieta	55
3230	FT 4	ng/dl	1.64	Kobieta	72
6867	FT 4	ng/dl	1.1	Kobieta	76
4937	FT 4	ng/dl	1.62	Kobieta	0
1235	FT 4	ng/dl	1.49	Kobieta	60
321	FT 4	ng/dl	1.3	Kobieta	34
6537	FT 4	ng/dl	1.16	Mężczyzna	3
3759	FT 4	ng/dl	1.45	Kobieta	66
6547	FT 4	ng/dl	1.08	Kobieta	16
7209	FT 4	ng/dl	1.44	Mężczyzna	0
6070	FT 4	ng/dl	1.12	Mężczyzna	57
2147	FT 4	ng/dl	1.51	Kobieta	57
5555	FT 4	ng/dl	1.16	Kobieta	27
2146	FT 4	ng/dl	1.14	Kobieta	38
6975	FT 4	ng/dl	1.28	Kobieta	49
3758	FT 4	ng/dl	1.52	Kobieta	60
2148	FT 4	ng/dl	1.33	Kobieta	58
2149	FT 4	ng/dl	1.28	Kobieta	68
4091	FT 4	ng/dl	0.85	Kobieta	39
3428	FT 4	ng/dl	1.3	Kobieta	39
322	FT 4	ng/dl	1.44	Mężczyzna	70
5157	FT 4	ng/dl	1.28	Kobieta	23
1557	FT 4	ng/dl	1.21	Mężczyzna	63
5308	FT 4	ng/dl	1.24	Kobieta	63
5556	FT 4	ng/dl	1.22	Kobieta	48
327	FT 4	ng/dl	1.49	Mężczyzna	55
2143	FT 4	ng/dl	1.16	Kobieta	30
2970	FT 4	ng/dl	1.36	Kobieta	26
2156	FT 4	ng/dl	1.05	Mężczyzna	53
4550	FT 4	ng/dl	1.54	Mężczyzna	62
2155	FT 4	ng/dl	1.54	Mężczyzna	39
325	FT 4	ng/dl	0.83	Mężczyzna	40
4600	FT 4	ng/dl	1.36	Kobieta	62
4636	FT 4	ng/dl	1.42	Kobieta	70
2152	FT 4	ng/dl	1.59	Kobieta	68
5554	FT 4	ng/dl	1.21	Kobieta	90
2968	FT 4	ng/dl	1.02	Kobieta	78
5269	FT 4	ng/dl	1.49	Kobieta	67
5558	FT 4	ng/dl	1.15	Mężczyzna	56
5559	FT 4	ng/dl	1.3	Kobieta	65
2967	FT 4	ng/dl	1.81	Kobieta	31
2154	FT 4	ng/dl	1.16	Mężczyzna	37
5457	FT 4	ng/dl	1.61	Mężczyzna	0
7050	FT 4	ng/dl	1.19	Kobieta	49
326	FT 4	ng/dl	1.38	Kobieta	49
3231	FT 4	ng/dl	1.24	Kobieta	47
2151	FT 4	ng/dl	1.45	Kobieta	55
2153	FT 4	ng/dl	1.49	Mężczyzna	55
1556	FT 4	ng/dl	1.2	Kobieta	58
2969	FT 4	ng/dl	1.44	Kobieta	34
35	FT 4	ng/dl	1.3	Kobieta	63
991	FT 4	ng/dl	1.46	Kobieta	85
4092	FT 4	ng/dl	0.87	Kobieta	39
324	FT 4	ng/dl	1.21	Kobieta	61
3429	FT 4	ng/dl	0.51	Kobieta	25
4594	FT 4	ng/dl	1.3	Kobieta	64
6896	FT 4	ng/dl	1.24	Kobieta	53
6928	FT 4	ng/dl	1.24	Mężczyzna	74
328	FT 4	ng/dl	1.78	Kobieta	53
6548	FT 4	ng/dl	1.18	Kobieta	12
6549	FT 4	ng/dl	1.32	Kobieta	8
4104	FT 4	ng/dl	1.56	Kobieta	81
4108	FT 4	ng/dl	0.86	Mężczyzna	59
33	FT 4	ng/dl	1.23	Kobieta	82
6710	FT 4	ng/dl	1.19	Kobieta	53
4093	FT 4	ng/dl	0.81	Kobieta	39
2971	FT 4	ng/dl	1.61	Kobieta	55
4323	FT 4	ng/dl	1.31	Kobieta	69
4324	FT 4	ng/dl	1.31	Kobieta	69
7073	FT 4	ng/dl	1.52	Kobieta	58
4839	FT 4	ng/dl	1.16	Kobieta	72
7105	FT 4	ng/dl	1.28	Kobieta	67
7106	FT 4	ng/dl	1.31	Kobieta	70
5561	FT 4	ng/dl	1.54	Mężczyzna	18
7111	FT 4	ng/dl	1.3	Kobieta	33
6854	FT 4	ng/dl	1.25	Mężczyzna	69
1561	FT 4	ng/dl	1.42	Kobieta	76
6865	FT 4	ng/dl	1.19	Kobieta	60
6886	FT 4	ng/dl	1.35	Kobieta	48
6074	FT 4	ng/dl	1.57	Kobieta	70
2158	FT 4	ng/dl	1.21	Kobieta	96
331	FT 4	ng/dl	1.34	Kobieta	23
6933	FT 4	ng/dl	1.38	Kobieta	75
6514	FT 4	ng/dl	1.47	Mężczyzna	0
2161	FT 4	ng/dl	1.61	Kobieta	28
6078	FT 4	ng/dl	1.28	Kobieta	57
3761	FT 4	ng/dl	1.09	Kobieta	24
7767	FT 4	ng/dl	1.19	Kobieta	14
329	FT 4	ng/dl	1.22	Mężczyzna	56
6073	FT 4	ng/dl	1.17	Kobieta	67
4094	FT 4	ng/dl	0.82	Kobieta	39
2159	FT 4	ng/dl	1.55	Kobieta	60
3232	FT 4	ng/dl	1.46	Kobieta	76
2162	FT 4	ng/dl	1.43	Kobieta	55
2163	FT 4	ng/dl	1.14	Mężczyzna	64
7709	FT 4	ng/dl	1.23	Kobieta	14
2160	FT 4	ng/dl	1.29	Kobieta	41
3755	FT 4	ng/dl	2	Kobieta	67
3757	FT 4	ng/dl	1.91	Kobieta	67
3760	FT 4	ng/dl	1.52	Mężczyzna	25
992	FT 4	ng/dl	1.26	Mężczyzna	84
2157	FT 4	ng/dl	1.09	Kobieta	45
5204	FT 4	ng/dl	1.45	Kobieta	66
7229	FT 4	ng/dl	1.07	Kobieta	15
330	FT 4	ng/dl	1.28	Mężczyzna	57
4926	FT 4	ng/dl	1.42	Kobieta	59
332	FT 4	ng/dl	1.21	Kobieta	64
3234	FT 4	ng/dl	1.32	Kobieta	38
5562	FT 4	ng/dl	1.44	Mężczyzna	74
4109	FT 4	ng/dl	0.78	Mężczyzna	59
7007	FT 4	ng/dl	2.01	Kobieta	42
3233	FT 4	ng/dl	1.41	Kobieta	44
3430	FT 4	ng/dl	1.19	Kobieta	64
1562	FT 4	ng/dl	1.38	Mężczyzna	78
6075	FT 4	ng/dl	1.03	Mężczyzna	73
3431	FT 4	ng/dl	1.02	Kobieta	49
6076	FT 4	ng/dl	1.14	Kobieta	83
5560	FT 4	ng/dl	1.57	Kobieta	78
4325	FT 4	ng/dl	1.16	Kobieta	43
3235	FT 4	ng/dl	1.15	Mężczyzna	70
333	FT 4	ng/dl	1.45	Mężczyzna	63
4527	FT 4	ng/dl	1.37	Kobieta	36
37	FT 4	ng/dl	1.23	Kobieta	84
4460	FT 4	ng/dl	1.71	Kobieta	82
1560	FT 4	ng/dl	1.25	Kobieta	81
5563	FT 4	ng/dl	1.47	Mężczyzna	40
335	FT 4	ng/dl	1.1	Mężczyzna	75
1238	FT 4	ng/dl	1.04	Kobieta	42
4392	FT 4	ng/dl	1.62	Mężczyzna	50
3220	FT 4	ng/dl	0.88	Kobieta	64
6942	FT 4	ng/dl	1.6	Kobieta	75
3990	FT 4	ng/dl	1.33	Mężczyzna	22
36	FT 4	ng/dl	1.17	Kobieta	58
7252	FT 4	ng/dl	1.16	Mężczyzna	9
6759	FT 4	ng/dl	1.16	Kobieta	84
3432	FT 4	ng/dl	1.09	Kobieta	28
7251	FT 4	ng/dl	1.36	Mężczyzna	8
4496	FT 4	ng/dl	1.55	Kobieta	74
7069	FT 4	ng/dl	1.23	Kobieta	76
334	FT 4	ng/dl	1.13	Mężczyzna	45
7768	FT 4	ng/dl	1.53	Mężczyzna	17
336	FT 4	ng/dl	1.15	Mężczyzna	39
4106	FT 4	ng/dl	1.33	Mężczyzna	33
4554	FT 4	ng/dl	1.28	Mężczyzna	83
2164	FT 4	ng/dl	1.38	Kobieta	20
4391	FT 4	ng/dl	1.49	Kobieta	24
1565	FT 4	ng/dl	1.3	Kobieta	34
2165	FT 4	ng/dl	1.1	Kobieta	60
7601	FT 4	ng/dl	1.34	Mężczyzna	4
337	FT 4	ng/dl	1.31	Kobieta	32
338	FT 4	ng/dl	1.32	Kobieta	75
4847	FT 4	ng/dl	1.37	Kobieta	56
38	FT 4	ng/dl	1.17	Kobieta	69
4095	FT 4	ng/dl	0.84	Kobieta	39
5566	FT 4	ng/dl	1.32	Mężczyzna	27
5564	FT 4	ng/dl	1.13	Kobieta	39
4530	FT 4	ng/dl	1.13	Kobieta	77
4107	FT 4	ng/dl	1.29	Mężczyzna	33
6080	FT 4	ng/dl	1.36	Mężczyzna	39
4466	FT 4	ng/dl	1.18	Mężczyzna	64
5243	FT 4	ng/dl	1.4	Mężczyzna	72
4387	FT 4	ng/dl	1.2	Mężczyzna	25
5565	FT 4	ng/dl	1.25	Mężczyzna	64
5939	FT 4	ng/dl	1.45	Kobieta	81
6077	FT 4	ng/dl	1.58	Kobieta	73
3932	FT 4	ng/dl	1.39	Mężczyzna	60
2166	FT 4	ng/dl	1.37	Kobieta	37
7253	FT 4	ng/dl	1.36	Kobieta	16
339	FT 4	ng/dl	1.11	Kobieta	61
6081	FT 4	ng/dl	1.11	Mężczyzna	73
5003	FT 4	ng/dl	1.21	Kobieta	75
342	FT 4	ng/dl	1.36	Kobieta	77
5567	FT 4	ng/dl	1.17	Mężczyzna	55
4661	FT 4	ng/dl	1.09	Kobieta	44
3639	FT 4	ng/dl	1.21	Mężczyzna	57
7769	FT 4	ng/dl	1.43	Mężczyzna	17
6082	FT 4	ng/dl	1.21	Kobieta	56
7234	FT 4	ng/dl	1.07	Mężczyzna	14
3763	FT 4	ng/dl	1.48	Kobieta	62
3640	FT 4	ng/dl	1.2	Kobieta	68
341	FT 4	ng/dl	1.16	Kobieta	35
343	FT 4	ng/dl	1.39	Mężczyzna	53
39	FT 4	ng/dl	1.34	Kobieta	47
2167	FT 4	ng/dl	1.12	Kobieta	51
323	FT 4	ng/dl	1.89	Kobieta	90
3869	FT 4	ng/dl	0.98	Kobieta	92
3992	FT 4	ng/dl	1.5	Mężczyzna	24
1568	FT 4	ng/dl	1.75	Kobieta	29
6868	FT 4	ng/dl	1.38	Kobieta	71
6898	FT 4	ng/dl	1.19	Kobieta	77
34	FT 4	ng/dl	1.32	Mężczyzna	64
2168	FT 4	ng/dl	1.25	Kobieta	54
1240	FT 4	ng/dl	1.32	Kobieta	33
4230	FT 4	ng/dl	0.85	Mężczyzna	84
6972	FT 4	ng/dl	1.56	Kobieta	47
7026	FT 4	ng/dl	1.28	Kobieta	73
2150	FT 4	ng/dl	1.19	Kobieta	68
2972	FT 4	ng/dl	1.1	Kobieta	30
1564	FT 4	ng/dl	1.8	Kobieta	31
6079	FT 4	ng/dl	1.27	Mężczyzna	82
7711	FT 4	ng/dl	1.35	Kobieta	18
7603	FT 4	ng/dl	1.18	Mężczyzna	14
7770	FT 4	ng/dl	1.59	Kobieta	13
990	FT 4	ng/dl	1.38	Kobieta	83
40	FT 4	ng/dl	1.3	Kobieta	86
1239	FT 4	ng/dl	1.15	Kobieta	77
1566	FT 4	ng/dl	1.48	Kobieta	48
5568	FT 4	ng/dl	1.54	Mężczyzna	59
6088	FT 4	ng/dl	1.11	Kobieta	60
6791	FT 4	ng/dl	1.72	Mężczyzna	0
1237	FT 4	ng/dl	0.92	Mężczyzna	47
7255	FT 4	ng/dl	1.42	Mężczyzna	13
6961	FT 4	ng/dl	1.35	Kobieta	37
6083	FT 4	ng/dl	1.47	Mężczyzna	30
7771	FT 4	ng/dl	1.26	Kobieta	15
3433	FT 4	ng/dl	1.27	Kobieta	58
346	FT 4	ng/dl	1.53	Kobieta	64
4422	FT 4	ng/dl	1.5	Mężczyzna	31
6087	FT 4	ng/dl	1.45	Kobieta	58
340	FT 4	ng/dl	1.45	Kobieta	27
7256	FT 4	ng/dl	1.46	Kobieta	4
6086	FT 4	ng/dl	1.56	Kobieta	55
6839	FT 4	ng/dl	1.14	Mężczyzna	27
7119	FT 4	ng/dl	1.42	Kobieta	87
344	FT 4	ng/dl	1.09	Mężczyzna	82
1567	FT 4	ng/dl	1.48	Kobieta	48
3434	FT 4	ng/dl	1.57	Kobieta	31
345	FT 4	ng/dl	1.28	Mężczyzna	50
5569	FT 4	ng/dl	1.48	Mężczyzna	75
2171	FT 4	ng/dl	1.29	Kobieta	50
347	FT 4	ng/dl	1.73	Mężczyzna	48
6091	FT 4	ng/dl	1.33	Kobieta	81
6090	FT 4	ng/dl	1.08	Mężczyzna	56
2170	FT 4	ng/dl	1.23	Kobieta	34
4450	FT 4	ng/dl	1.69	Kobieta	68
6550	FT 4	ng/dl	1.65	Kobieta	9
1236	FT 4	ng/dl	1.77	Kobieta	70
348	FT 4	ng/dl	1.64	Kobieta	57
7602	FT 4	ng/dl	1.26	Kobieta	5
6093	FT 4	ng/dl	1.59	Kobieta	70
7257	FT 4	ng/dl	0.94	Mężczyzna	13
349	FT 4	ng/dl	1.6	Kobieta	24
7773	FT 4	ng/dl	1.49	Mężczyzna	6
7009	FT 4	ng/dl	1.38	Kobieta	80
5382	FT 4	ng/dl	1.08	Kobieta	54
7772	FT 4	ng/dl	1.6	Kobieta	15
5571	FT 4	ng/dl	1.59	Kobieta	31
4096	FT 4	ng/dl	1.03	Kobieta	40
7254	FT 4	ng/dl	1.09	Kobieta	10
5572	FT 4	ng/dl	1.42	Mężczyzna	40
42	FT 4	ng/dl	1.23	Kobieta	21
7710	FT 4	ng/dl	1.33	Kobieta	18
5152	FT 4	ng/dl	1.34	Kobieta	64
6085	FT 4	ng/dl	0.47	Kobieta	84
1570	FT 4	ng/dl	1.21	Kobieta	55
7146	FT 4	ng/dl	1.32	Kobieta	54
4565	FT 4	ng/dl	1.57	Kobieta	61
6707	FT 4	ng/dl	1.32	Mężczyzna	40
7258	FT 4	ng/dl	1.12	Mężczyzna	18
6536	FT 4	ng/dl	1.54	Mężczyzna	3
4394	FT 4	ng/dl	1.51	Kobieta	19
6945	FT 4	ng/dl	1.43	Kobieta	58
4676	FT 4	ng/dl	1.29	Kobieta	52
1572	FT 4	ng/dl	1.86	Mężczyzna	51
350	FT 4	ng/dl	1.3	Mężczyzna	64
7259	FT 4	ng/dl	1.57	Mężczyzna	6
6089	FT 4	ng/dl	1.31	Mężczyzna	53
5065	FT 4	ng/dl	1.51	Kobieta	77
7033	FT 4	ng/dl	1.29	Kobieta	70
7038	FT 4	ng/dl	1.35	Kobieta	79
1571	FT 4	ng/dl	1.84	Kobieta	79
6757	FT 4	ng/dl	0.67	Kobieta	84
2173	FT 4	ng/dl	1.77	Kobieta	26
4229	FT 4	ng/dl	2.82	Kobieta	57
41	FT 4	ng/dl	1.49	Mężczyzna	40
3236	FT 4	ng/dl	1.54	Mężczyzna	68
5573	FT 4	ng/dl	1.08	Kobieta	51
6084	FT 4	ng/dl	0.54	Kobieta	84
5192	FT 4	ng/dl	1.15	Kobieta	17
3641	FT 4	ng/dl	1.61	Kobieta	67
1243	FT 4	ng/dl	1.44	Kobieta	66
4097	FT 4	ng/dl	0.98	Kobieta	40
2885	FT 4	ng/dl	1.37	Kobieta	0
2886	FT 4	ng/dl	1.65	Kobieta	0
2172	FT 4	ng/dl	1.3	Kobieta	57
6873	FT 4	ng/dl	1.33	Mężczyzna	77
6890	FT 4	ng/dl	1.59	Kobieta	69
6892	FT 4	ng/dl	1.16	Kobieta	62
4326	FT 4	ng/dl	1.27	Kobieta	41
2169	FT 4	ng/dl	1.45	Kobieta	61
6092	FT 4	ng/dl	1.6	Kobieta	70
7017	FT 4	ng/dl	1.41	Kobieta	74
3237	FT 4	ng/dl	1.31	Kobieta	22
45	FT 4	ng/dl	1.46	Kobieta	75
1241	FT 4	ng/dl	1.47	Kobieta	28
1569	FT 4	ng/dl	1.31	Mężczyzna	40
44	FT 4	ng/dl	1.47	Kobieta	70
6758	FT 4	ng/dl	0.7	Kobieta	84
6816	FT 4	ng/dl	1.15	Mężczyzna	66
5288	FT 4	ng/dl	1.17	Kobieta	46
7060	FT 4	ng/dl	1.42	Kobieta	66
3605	FT 4	ng/dl	1.14	Kobieta	49
7072	FT 4	ng/dl	1.63	Mężczyzna	73
6551	FT 4	ng/dl	1.14	Kobieta	16
7137	FT 4	ng/dl	1.24	Mężczyzna	76
6871	FT 4	ng/dl	1.43	Kobieta	75
46	FT 4	ng/dl	1.32	Kobieta	46
1244	FT 4	ng/dl	1.62	Kobieta	28
47	FT 4	ng/dl	1.08	Kobieta	18
2974	FT 4	ng/dl	1.21	Kobieta	28
1563	FT 4	ng/dl	0.96	Mężczyzna	54
2174	FT 4	ng/dl	1.19	Kobieta	42
7261	FT 4	ng/dl	1.43	Kobieta	1
2973	FT 4	ng/dl	1.51	Kobieta	33
5028	FT 4	ng/dl	1.84	Kobieta	6
6970	FT 4	ng/dl	1.14	Kobieta	56
3238	FT 4	ng/dl	1.35	Mężczyzna	86
7604	FT 4	ng/dl	1.34	Kobieta	17
353	FT 4	ng/dl	0.61	Kobieta	63
352	FT 4	ng/dl	1.32	Mężczyzna	33
7260	FT 4	ng/dl	1	Mężczyzna	16
2175	FT 4	ng/dl	1.07	Mężczyzna	28
7013	FT 4	ng/dl	1.94	Kobieta	50
7022	FT 4	ng/dl	1.21	Mężczyzna	60
43	FT 4	ng/dl	1.44	Kobieta	77
7775	FT 4	ng/dl	1.32	Mężczyzna	11
5574	FT 4	ng/dl	1.58	Kobieta	64
5552	FT 4	ng/dl	1.59	Kobieta	75
6845	FT 4	ng/dl	1.06	Kobieta	44
7084	FT 4	ng/dl	1.41	Kobieta	58
7774	FT 4	ng/dl	1.4	Mężczyzna	6
4413	FT 4	ng/dl	1.48	Kobieta	67
6094	FT 4	ng/dl	1.4	Kobieta	60
3870	FT 4	ng/dl	1.48	Kobieta	71
3871	FT 4	ng/dl	1.3	Kobieta	44
7140	FT 4	ng/dl	1.81	Kobieta	77
3872	FT 4	ng/dl	1.5	Kobieta	69
351	FT 4	ng/dl	1.65	Kobieta	22
1246	FT 4	ng/dl	1.52	Kobieta	66
5577	FT 4	ng/dl	1.21	Mężczyzna	62
3642	FT 4	ng/dl	1.67	Mężczyzna	79
3644	FT 4	ng/dl	1.63	Mężczyzna	67
2178	FT 4	ng/dl	1.28	Kobieta	66
4585	FT 4	ng/dl	1.48	Kobieta	77
5576	FT 4	ng/dl	1.29	Mężczyzna	64
4621	FT 4	ng/dl	1.2	Kobieta	57
4996	FT 4	ng/dl	1.23	Kobieta	45
2951	FT 4	ng/dl	1.14	Kobieta	33
7776	FT 4	ng/dl	1.24	Kobieta	17
1574	FT 4	ng/dl	1.3	Kobieta	59
5575	FT 4	ng/dl	1.38	Kobieta	61
7777	FT 4	ng/dl	1.38	Kobieta	12
7262	FT 4	ng/dl	1.21	Mężczyzna	11
6980	FT 4	ng/dl	1.19	Mężczyzna	68
6990	FT 4	ng/dl	1.66	Kobieta	40
7003	FT 4	ng/dl	1.4	Kobieta	67
3933	FT 4	ng/dl	1.49	Kobieta	70
5284	FT 4	ng/dl	1.47	Kobieta	37
3993	FT 4	ng/dl	1.88	Mężczyzna	66
4793	FT 4	ng/dl	1.47	Kobieta	52
2177	FT 4	ng/dl	1.38	Kobieta	38
994	FT 4	ng/dl	1.26	Kobieta	37
7263	FT 4	ng/dl	1.24	Mężczyzna	9
3764	FT 4	ng/dl	1.78	Kobieta	61
7265	FT 4	ng/dl	1.62	Mężczyzna	11
6552	FT 4	ng/dl	1.15	Kobieta	13
6899	FT 4	ng/dl	1.68	Kobieta	86
6534	FT 4	ng/dl	1.58	Mężczyzna	3
4327	FT 4	ng/dl	1.8	Mężczyzna	68
3995	FT 4	ng/dl	1.46	Mężczyzna	22
7264	FT 4	ng/dl	1.08	Kobieta	16
6097	FT 4	ng/dl	0.83	Mężczyzna	64
354	FT 4	ng/dl	1.79	Mężczyzna	52
6776	FT 4	ng/dl	1.33	Kobieta	69
3994	FT 4	ng/dl	1.07	Mężczyzna	28
1245	FT 4	ng/dl	1.22	Kobieta	39
3765	FT 4	ng/dl	1.47	Kobieta	70
7778	FT 4	ng/dl	1.47	Mężczyzna	11
4493	FT 4	ng/dl	1.59	Kobieta	65
4100	FT 4	ng/dl	0.99	Kobieta	40
5287	FT 4	ng/dl	1.08	Kobieta	20
1576	FT 4	ng/dl	1.43	Kobieta	72
2975	FT 4	ng/dl	1.46	Kobieta	72
3643	FT 4	ng/dl	1.51	Mężczyzna	59
5373	FT 4	ng/dl	1.73	Kobieta	65
4110	FT 4	ng/dl	1.04	Mężczyzna	53
7266	FT 4	ng/dl	1.23	Mężczyzna	5
3873	FT 4	ng/dl	1.55	Kobieta	65
2181	FT 4	ng/dl	1.12	Kobieta	63
1577	FT 4	ng/dl	1.16	Kobieta	57
2182	FT 4	ng/dl	1.12	Mężczyzna	45
995	FT 4	ng/dl	1	Kobieta	18
2179	FT 4	ng/dl	1.48	Kobieta	62
7779	FT 4	ng/dl	1.12	Kobieta	8
49	FT 4	ng/dl	1.37	Kobieta	78
3996	FT 4	ng/dl	1.05	Mężczyzna	22
356	FT 4	ng/dl	1.18	Mężczyzna	83
5274	FT 4	ng/dl	0.93	Mężczyzna	30
51	FT 4	ng/dl	1.6	Kobieta	66
5578	FT 4	ng/dl	1.1	Kobieta	78
5454	FT 4	ng/dl	1.15	Kobieta	0
7780	FT 4	ng/dl	1.3	Mężczyzna	0
358	FT 4	ng/dl	0.89	Kobieta	39
48	FT 4	ng/dl	1.06	Mężczyzna	49
2180	FT 4	ng/dl	1.08	Kobieta	52
996	FT 4	ng/dl	1.4	Kobieta	60
3767	FT 4	ng/dl	1.03	Kobieta	78
998	FT 4	ng/dl	1.21	Kobieta	70
52	FT 4	ng/dl	1.3	Mężczyzna	26
1580	FT 4	ng/dl	0.99	Mężczyzna	67
360	FT 4	ng/dl	1.1	Kobieta	73
5229	FT 4	ng/dl	0.85	Kobieta	68
5570	FT 4	ng/dl	1.07	Mężczyzna	75
997	FT 4	ng/dl	1.37	Kobieta	55
6095	FT 4	ng/dl	1.36	Kobieta	92
5580	FT 4	ng/dl	1.2	Kobieta	47
355	FT 4	ng/dl	1.25	Kobieta	29
4999	FT 4	ng/dl	1.04	Kobieta	81
1000	FT 4	ng/dl	1.02	Mężczyzna	37
6100	FT 4	ng/dl	1.27	Mężczyzna	60
5582	FT 4	ng/dl	1.15	Kobieta	33
2976	FT 4	ng/dl	1.67	Kobieta	34
4664	FT 4	ng/dl	0.93	Kobieta	45
7267	FT 4	ng/dl	1.1	Kobieta	14
50	FT 4	ng/dl	1.13	Kobieta	72
1573	FT 4	ng/dl	1.1	Kobieta	67
6553	FT 4	ng/dl	1.42	Kobieta	15
1579	FT 4	ng/dl	1.02	Mężczyzna	39
999	FT 4	ng/dl	0.96	Mężczyzna	64
359	FT 4	ng/dl	1.31	Mężczyzna	66
3435	FT 4	ng/dl	1	Mężczyzna	63
5581	FT 4	ng/dl	0.85	Kobieta	72
3762	FT 4	ng/dl	1.1	Mężczyzna	47
7268	FT 4	ng/dl	1.07	Kobieta	9
7269	FT 4	ng/dl	1.04	Kobieta	9
5579	FT 4	ng/dl	1.01	Kobieta	74
5583	FT 4	ng/dl	1.68	Mężczyzna	59
6096	FT 4	ng/dl	0.79	Kobieta	66
2979	FT 4	ng/dl	1.68	Kobieta	39
2184	FT 4	ng/dl	1.3	Kobieta	39
2185	FT 4	ng/dl	0.99	Kobieta	44
4731	FT 4	ng/dl	1.24	Kobieta	57
2176	FT 4	ng/dl	1.39	Mężczyzna	72
2183	FT 4	ng/dl	1	Kobieta	69
1001	FT 4	ng/dl	1.17	Kobieta	40
993	FT 4	ng/dl	0.99	Kobieta	78
4101	FT 4	ng/dl	0.78	Kobieta	40
4818	FT 4	ng/dl	1.1	Kobieta	62
5584	FT 4	ng/dl	1.49	Mężczyzna	83
3768	FT 4	ng/dl	0.5	Kobieta	58
4099	FT 4	ng/dl	0.84	Kobieta	40
3874	FT 4	ng/dl	1.61	Kobieta	67
2191	FT 4	ng/dl	1.01	Kobieta	86
2190	FT 4	ng/dl	1.05	Kobieta	51
2187	FT 4	ng/dl	1.13	Mężczyzna	57
6790	FT 4	ng/dl	1.41	Mężczyzna	0
6535	FT 4	ng/dl	1.68	Mężczyzna	3
3997	FT 4	ng/dl	2.1	Kobieta	73
2189	FT 4	ng/dl	1.25	Mężczyzna	73
364	FT 4	ng/dl	1.08	Kobieta	17
6982	FT 4	ng/dl	1.12	Mężczyzna	80
2186	FT 4	ng/dl	1.14	Kobieta	55
1581	FT 4	ng/dl	1.49	Kobieta	69
5067	FT 4	ng/dl	1.23	Kobieta	76
7782	FT 4	ng/dl	1.35	Kobieta	8
4328	FT 4	ng/dl	1.06	Mężczyzna	56
1582	FT 4	ng/dl	1.12	Kobieta	74
53	FT 4	ng/dl	1.43	Kobieta	58
2192	FT 4	ng/dl	1.1	Kobieta	50
7783	FT 4	ng/dl	1.17	Kobieta	23
6554	FT 4	ng/dl	1.24	Mężczyzna	14
7781	FT 4	ng/dl	1.26	Mężczyzna	3
3239	FT 4	ng/dl	1.29	Kobieta	75
7125	FT 4	ng/dl	1.11	Kobieta	27
6101	FT 4	ng/dl	1.26	Mężczyzna	68
6105	FT 4	ng/dl	3.35	Kobieta	81
4516	FT 4	ng/dl	1.01	Kobieta	57
55	FT 4	ng/dl	1.14	Kobieta	57
7270	FT 4	ng/dl	1.03	Mężczyzna	17
1578	FT 4	ng/dl	1.14	Mężczyzna	75
6878	FT 4	ng/dl	1.23	Kobieta	61
363	FT 4	ng/dl	1.42	Kobieta	72
2193	FT 4	ng/dl	1.53	Kobieta	25
7784	FT 4	ng/dl	1.07	Mężczyzna	5
7273	FT 4	ng/dl	1.01	Kobieta	10
2194	FT 4	ng/dl	1.41	Kobieta	28
361	FT 4	ng/dl	1.36	Kobieta	63
4329	FT 4	ng/dl	1.61	Mężczyzna	4
7272	FT 4	ng/dl	1.16	Mężczyzna	17
7271	FT 4	ng/dl	1.45	Mężczyzna	19
6104	FT 4	ng/dl	1.38	Mężczyzna	65
3606	FT 4	ng/dl	1.38	Kobieta	57
54	FT 4	ng/dl	1.34	Kobieta	60
357	FT 4	ng/dl	1.52	Kobieta	61
6102	FT 4	ng/dl	1.08	Mężczyzna	46
2197	FT 4	ng/dl	1.49	Kobieta	56
362	FT 4	ng/dl	1.39	Kobieta	81
2195	FT 4	ng/dl	1.39	Kobieta	59
7139	FT 4	ng/dl	1.23	Kobieta	78
4519	FT 4	ng/dl	1.59	Kobieta	48
2200	FT 4	ng/dl	0.96	Mężczyzna	59
2199	FT 4	ng/dl	1.04	Mężczyzna	60
1583	FT 4	ng/dl	1.52	Kobieta	63
1002	FT 4	ng/dl	1.25	Kobieta	40
7785	FT 4	ng/dl	1.22	Kobieta	8
1003	FT 4	ng/dl	1.03	Mężczyzna	46
6099	FT 4	ng/dl	2.2	Mężczyzna	79
2198	FT 4	ng/dl	1.42	Kobieta	75
1242	FT 4	ng/dl	1.01	Mężczyzna	63
56	FT 4	ng/dl	1.39	Kobieta	60
2196	FT 4	ng/dl	1.26	Kobieta	60
6103	FT 4	ng/dl	1.73	Kobieta	76
6108	FT 4	ng/dl	1.24	Kobieta	93
2887	FT 4	ng/dl	0.43	Kobieta	0
6107	FT 4	ng/dl	1.23	Mężczyzna	80
3875	FT 4	ng/dl	1.4	Kobieta	63
3769	FT 4	ng/dl	1.1	Kobieta	69
6111	FT 4	ng/dl	1.35	Kobieta	80
2981	FT 4	ng/dl	1.36	Kobieta	30
4921	FT 4	ng/dl	1.24	Mężczyzna	37
7275	FT 4	ng/dl	0.99	Kobieta	2
365	FT 4	ng/dl	0.66	Kobieta	80
2978	FT 4	ng/dl	1.46	Kobieta	38
6098	FT 4	ng/dl	1.06	Mężczyzna	64
6112	FT 4	ng/dl	1.3	Mężczyzna	86
2201	FT 4	ng/dl	0.95	Kobieta	73
4371	FT 4	ng/dl	0.8	Kobieta	36
1248	FT 4	ng/dl	0.93	Kobieta	85
7004	FT 4	ng/dl	1.47	Mężczyzna	64
6557	FT 4	ng/dl	1.56	Kobieta	17
1587	FT 4	ng/dl	0.35	Mężczyzna	61
7274	FT 4	ng/dl	1.1	Kobieta	23
3726	FT 4	ng/dl	1.5	Mężczyzna	33
367	FT 4	ng/dl	1.67	Kobieta	67
4098	FT 4	ng/dl	1.07	Kobieta	40
5416	FT 4	ng/dl	1.21	Kobieta	44
4372	FT 4	ng/dl	0.68	Mężczyzna	33
6558	FT 4	ng/dl	1.35	Mężczyzna	7
7233	FT 4	ng/dl	1.11	Mężczyzna	10
2188	FT 4	ng/dl	1.07	Kobieta	84
368	FT 4	ng/dl	1.19	Mężczyzna	59
3240	FT 4	ng/dl	1.1	Kobieta	31
5208	FT 4	ng/dl	0.98	Kobieta	16
5397	FT 4	ng/dl	1.25	Kobieta	21
7607	FT 4	ng/dl	1.02	Mężczyzna	14
7155	FT 4	ng/dl	1.27	Kobieta	4
6109	FT 4	ng/dl	1.24	Mężczyzna	49
6559	FT 4	ng/dl	0.92	Kobieta	16
1004	FT 4	ng/dl	1.15	Kobieta	59
6556	FT 4	ng/dl	1.36	Kobieta	17
5252	FT 4	ng/dl	1.2	Kobieta	57
7276	FT 4	ng/dl	1.42	Mężczyzna	6
5402	FT 4	ng/dl	1	Kobieta	34
6711	FT 4	ng/dl	1.34	Mężczyzna	51
5588	FT 4	ng/dl	1.23	Mężczyzna	50
369	FT 4	ng/dl	1.21	Kobieta	18
5589	FT 4	ng/dl	1.14	Mężczyzna	38
2982	FT 4	ng/dl	1.24	Kobieta	24
5442	FT 4	ng/dl	1.19	Mężczyzna	0
7605	FT 4	ng/dl	0.9	Mężczyzna	5
5040	FT 4	ng/dl	1.15	Kobieta	70
2204	FT 4	ng/dl	1.33	Mężczyzna	60
7093	FT 4	ng/dl	1.36	Kobieta	72
370	FT 4	ng/dl	1.46	Kobieta	78
1588	FT 4	ng/dl	1.23	Kobieta	43
366	FT 4	ng/dl	1.34	Kobieta	53
3645	FT 4	ng/dl	1.35	Mężczyzna	69
6113	FT 4	ng/dl	1.25	Mężczyzna	86
4112	FT 4	ng/dl	0.97	Kobieta	33
1585	FT 4	ng/dl	1.19	Mężczyzna	50
2203	FT 4	ng/dl	1.29	Kobieta	50
4924	FT 4	ng/dl	1.19	Kobieta	39
2207	FT 4	ng/dl	1.27	Kobieta	20
6894	FT 4	ng/dl	1.37	Mężczyzna	68
3770	FT 4	ng/dl	1.39	Kobieta	34
7277	FT 4	ng/dl	1.32	Kobieta	21
2202	FT 4	ng/dl	0.84	Kobieta	51
2980	FT 4	ng/dl	1.54	Kobieta	30
2888	FT 4	ng/dl	1.41	Kobieta	0
7021	FT 4	ng/dl	1.12	Kobieta	76
2983	FT 4	ng/dl	1.13	Kobieta	27
4114	FT 4	ng/dl	0.82	Mężczyzna	33
2206	FT 4	ng/dl	1.07	Kobieta	35
7278	FT 4	ng/dl	1.3	Mężczyzna	5
6713	FT 4	ng/dl	1.5	Kobieta	42
7082	FT 4	ng/dl	1.43	Kobieta	64
4825	FT 4	ng/dl	1.46	Kobieta	65
6714	FT 4	ng/dl	1.2	Kobieta	62
5585	FT 4	ng/dl	1.25	Mężczyzna	87
7156	FT 4	ng/dl	1.26	Kobieta	3
6114	FT 4	ng/dl	1.17	Mężczyzna	63
7232	FT 4	ng/dl	2.17	Kobieta	15
4904	FT 4	ng/dl	1.1	Kobieta	16
1584	FT 4	ng/dl	1.15	Mężczyzna	53
6895	FT 4	ng/dl	1.2	Kobieta	56
5587	FT 4	ng/dl	1.04	Kobieta	69
7279	FT 4	ng/dl	1.51	Mężczyzna	19
6533	FT 4	ng/dl	1.62	Mężczyzna	3
7280	FT 4	ng/dl	1.13	Mężczyzna	2
6110	FT 4	ng/dl	0.93	Mężczyzna	75
1247	FT 4	ng/dl	1.22	Kobieta	67
5590	FT 4	ng/dl	1.06	Kobieta	90
2208	FT 4	ng/dl	1.31	Kobieta	84
7034	FT 4	ng/dl	1.55	Kobieta	68
1249	FT 4	ng/dl	1.12	Kobieta	69
5109	FT 4	ng/dl	1.13	Kobieta	2
1575	FT 4	ng/dl	1.24	Mężczyzna	73
1250	FT 4	ng/dl	0.51	Kobieta	35
3998	FT 4	ng/dl	0.5	Mężczyzna	68
5586	FT 4	ng/dl	1.44	Kobieta	21
7086	FT 4	ng/dl	1.19	Kobieta	65
1589	FT 4	ng/dl	1.45	Kobieta	79
7115	FT 4	ng/dl	1.11	Kobieta	33
5206	FT 4	ng/dl	1.15	Kobieta	82
6106	FT 4	ng/dl	1.13	Kobieta	91
7658	FT 4	ng/dl	1.31	Mężczyzna	4
58	FT 4	ng/dl	1.05	Mężczyzna	57
3241	FT 4	ng/dl	1.32	Mężczyzna	66
57	FT 4	ng/dl	1.49	Kobieta	71
6712	FT 4	ng/dl	1.77	Kobieta	62
1007	FT 4	ng/dl	0.98	Mężczyzna	60
5592	FT 4	ng/dl	1.36	Kobieta	47
1591	FT 4	ng/dl	1.45	Kobieta	47
2213	FT 4	ng/dl	1.06	Kobieta	38
6919	FT 4	ng/dl	1.06	Kobieta	74
4330	FT 4	ng/dl	1.19	Kobieta	60
2209	FT 4	ng/dl	1.06	Kobieta	36
374	FT 4	ng/dl	1.11	Mężczyzna	60
1590	FT 4	ng/dl	1.26	Mężczyzna	33
7786	FT 4	ng/dl	1.17	Kobieta	8
6115	FT 4	ng/dl	1.06	Kobieta	74
6116	FT 4	ng/dl	1.13	Kobieta	74
2210	FT 4	ng/dl	1.61	Kobieta	63
2212	FT 4	ng/dl	1.03	Mężczyzna	65
4115	FT 4	ng/dl	0.52	Kobieta	50
7224	FT 4	ng/dl	1.04	Mężczyzna	20
371	FT 4	ng/dl	1.89	Kobieta	67
5073	FT 4	ng/dl	1.39	Mężczyzna	7
4331	FT 4	ng/dl	1.16	Kobieta	21
4750	FT 4	ng/dl	1.36	Kobieta	56
2205	FT 4	ng/dl	1.25	Kobieta	40
2211	FT 4	ng/dl	1.52	Kobieta	65
7281	FT 4	ng/dl	1.31	Mężczyzna	3
6117	FT 4	ng/dl	0.93	Mężczyzna	84
2214	FT 4	ng/dl	1.52	Kobieta	53
7095	FT 4	ng/dl	1.23	Kobieta	76
3436	FT 4	ng/dl	1.19	Kobieta	47
6560	FT 4	ng/dl	1.32	Mężczyzna	2
373	FT 4	ng/dl	1.34	Kobieta	74
1006	FT 4	ng/dl	1.31	Kobieta	64
3647	FT 4	ng/dl	1.3	Kobieta	29
5400	FT 4	ng/dl	1.1	Kobieta	20
1008	FT 4	ng/dl	1.5	Kobieta	62
5591	FT 4	ng/dl	1.59	Kobieta	40
1593	FT 4	ng/dl	1.19	Kobieta	44
3242	FT 4	ng/dl	1.23	Kobieta	72
372	FT 4	ng/dl	1.42	Kobieta	68
3853	FT 4	ng/dl	1.1	Kobieta	58
1592	FT 4	ng/dl	1.22	Kobieta	92
3773	FT 4	ng/dl	1.12	Kobieta	34
5329	FT 4	ng/dl	1.33	Kobieta	70
4660	FT 4	ng/dl	1.34	Kobieta	38
3437	FT 4	ng/dl	1.2	Mężczyzna	66
4716	FT 4	ng/dl	0.96	Kobieta	42
4332	FT 4	ng/dl	1.5	Kobieta	48
377	FT 4	ng/dl	1.02	Kobieta	26
378	FT 4	ng/dl	1.03	Kobieta	46
3648	FT 4	ng/dl	1.12	Mężczyzna	69
7787	FT 4	ng/dl	1.26	Kobieta	15
2215	FT 4	ng/dl	1.68	Kobieta	44
1586	FT 4	ng/dl	1.24	Mężczyzna	50
3771	FT 4	ng/dl	1.27	Kobieta	48
7231	FT 4	ng/dl	1.36	Kobieta	15
1252	FT 4	ng/dl	1.32	Kobieta	83
379	FT 4	ng/dl	1.21	Mężczyzna	54
6800	FT 4	ng/dl	1.11	Kobieta	14
7788	FT 4	ng/dl	1.18	Kobieta	8
4624	FT 4	ng/dl	1.19	Kobieta	68
5404	FT 4	ng/dl	1.3	Kobieta	61
5006	FT 4	ng/dl	1.44	Kobieta	68
1251	FT 4	ng/dl	0.77	Mężczyzna	68
7761	FT 4	ng/dl	0.88	Kobieta	17
4116	FT 4	ng/dl	1.55	Mężczyzna	38
4429	FT 4	ng/dl	1.46	Kobieta	81
375	FT 4	ng/dl	2.76	Kobieta	63
1594	FT 4	ng/dl	1.22	Kobieta	58
6118	FT 4	ng/dl	1.05	Kobieta	53
2217	FT 4	ng/dl	1.11	Kobieta	88
4231	FT 4	ng/dl	1.25	Kobieta	84
7097	FT 4	ng/dl	1.09	Mężczyzna	65
1253	FT 4	ng/dl	1.03	Kobieta	64
4939	FT 4	ng/dl	1.13	Mężczyzna	6
4597	FT 4	ng/dl	1.36	Kobieta	66
2985	FT 4	ng/dl	1.1	Kobieta	39
6902	FT 4	ng/dl	1.16	Kobieta	58
6903	FT 4	ng/dl	1.62	Kobieta	33
7790	FT 4	ng/dl	0.79	Kobieta	10
7789	FT 4	ng/dl	1.32	Mężczyzna	11
2221	FT 4	ng/dl	1.48	Kobieta	64
6932	FT 4	ng/dl	1.07	Kobieta	58
1595	FT 4	ng/dl	1.2	Kobieta	51
6935	FT 4	ng/dl	1.28	Kobieta	57
2218	FT 4	ng/dl	1.27	Kobieta	74
6561	FT 4	ng/dl	1.47	Mężczyzna	14
6562	FT 4	ng/dl	1.01	Kobieta	16
381	FT 4	ng/dl	1.26	Mężczyzna	55
3876	FT 4	ng/dl	1.56	Kobieta	81
7606	FT 4	ng/dl	1.1	Mężczyzna	3
3880	FT 4	ng/dl	2.35	Kobieta	80
7035	FT 4	ng/dl	1.08	Mężczyzna	61
6120	FT 4	ng/dl	1.57	Kobieta	73
380	FT 4	ng/dl	1.48	Kobieta	60
7283	FT 4	ng/dl	1.01	Kobieta	6
5292	FT 4	ng/dl	1.35	Kobieta	39
3607	FT 4	ng/dl	1.1	Mężczyzna	73
[truncated: 39,401 more rows]
